# Supplementary material for: Bis(N-isopropyl-N-methyl­dithio­carbamato-κ2 S,S′)diphenyl­tin(IV)
Source: Acta Crystallogr Sect E Struct Rep Online. 2010 Mar 3;66(Pt 4):m354. doi: 10.1107/S1600536810007415 (PMC2983838; doi:10.1107/S1600536810007415)
Supplement: Supplementary file 1 [file e-66-0m354-sup1.cif]

##############################################################################
###                                                                        ###
###        Electronic paper (Acta Crystallographica Section E)             ###
###                                                                        ###
##############################################################################
#                                                                            #
# This CIF contains the data in a paper accepted for publication in Acta     #
# Crystallographica Section E. It conforms to the requirements of Notes      #
# for Authors for Section E, and has been peer reviewed under the auspices   #
# of the IUCr Commission on Journals.                                        #
#                                                                            #
# Full details of the Crystallographic Information File format               #
# are given in the paper "The Crystallographic Information File (CIF):       #
# a New Standard Archive File for Crystallography" by S. R. Hall, F. H.      #
# Allen and I. D. Brown [Acta Cryst. (1991), A47, 655-685].                  #
#                                                                            #
# The current version of the core CIF dictionary is obtainable from          #
# ftp://ftp.iucr.org/pub/cif_core.dic. The current version number is 2.4.    #
#                                                                            #
# Software is freely available for graphical display of the structure(s) in  #
# this CIF.  For information consult the CIF home page http://www.iucr.org/  #
# cif/home.html                                                              #
#                                                                            #
# This file may be used for bona fide research purposes within the           #
# scientific community so long as proper attribution is given to the journal # 
# article from which it was obtained.                                        #
#                                                                            #
##############################################################################
                                             
data_global
_audit_creation_method     SHELXL-97
_journal_date_recd_electronic     2010-02-21
_journal_date_accepted     2010-02-26
_journal_name_full     'Acta Crystallographica, Section E'
_journal_year     2010
_journal_volume     66
_journal_issue      4
_journal_page_first     m354
_journal_page_last     m354
_journal_paper_category     QM
_journal_coeditor_code     CI5039
_publ_contact_author
;
     Dr. Seik Weng Ng
     Department of Chemistry
     University of Malaya
     50603 Kuala Lumpur
     Malaysia
;
_publ_contact_author_email     seikweng@um.edu.my
_publ_contact_author_fax     '03 7967 4193'
_publ_contact_author_phone     '03 7967 6778'
_publ_section_title
;\
Bis(<i>N</i>-isopropyl-<i>N</i>-methyldithiocarbamato-\k^2^<i>S</i>,<i>S</i>')\
diphenyltin(IV)
;
loop_
    _publ_author_name
    _publ_author_address
    'Muthalib, Amirah Faizah'
;
     School of Chemical Sciences
     Universiti Kebangbaan Malaysia
     43600 Bangi
     Malaysia
;
    'Baba, Ibrahim'
;
     School of Chemical Sciences
     Universiti Kebangbaan Malaysia
     43600 Bangi
     Malaysia
;
    'Farina, Yang'
;
     School of Chemical Sciences
     Universiti Kebangbaan Malaysia
     43600 Bangi
     Malaysia
;
    'Ng, Seik Weng'
;
     Department of Chemistry
     University of Malaya
     50603 Kuala Lumpur
     Malaysia
;
data_I
_audit_creation_method     SHELXL-97
_chemical_name_systematic
;
Bis(<i>N</i>-isopropyl-<i>N</i>-methyldithiocarbamato-
\k^2^<i>S</i>,<i>S</i>')diphenyltin(IV)
;
_chemical_name_common     ?
_chemical_formula_moiety     'C22 H30 N2 S4 Sn'
_chemical_formula_sum     'C22 H30 N2 S4 Sn'
_chemical_formula_iupac     '[Sn (C6 H5)2 (C5 H10 N S2)2]'
_chemical_formula_weight     569.41
_chemical_melting_point     ?
_symmetry_cell_setting     Orthorhombic
_symmetry_space_group_name_H-M     'P b c n'
_symmetry_space_group_name_Hall     '-P 2n 2ab'
loop_
    _symmetry_equiv_pos_as_xyz
    'x, y, z'
    '-x+1/2, -y+1/2, z+1/2'
    '-x, y, -z+1/2'
    'x+1/2, -y+1/2, -z'
    '-x, -y, -z'
    'x-1/2, y-1/2, -z-1/2'
    'x, -y, z-1/2'
    '-x-1/2, y-1/2, z'
_cell_length_a     18.8797(10)
_cell_length_b     9.2067(5)
_cell_length_c     14.5694(8)
_cell_angle_alpha     90.00
_cell_angle_beta     90.00
_cell_angle_gamma     90.00
_cell_volume     2532.4(2)
_cell_formula_units_Z     4
_cell_measurement_reflns_used     6898
_cell_measurement_theta_min     2.4
_cell_measurement_theta_max     28.3
_cell_measurement_temperature     293(2)
_exptl_crystal_description     Block
_exptl_crystal_colour     colourless
_exptl_crystal_size_max     0.35
_exptl_crystal_size_mid     0.35
_exptl_crystal_size_min     0.20
_exptl_crystal_density_diffrn     1.493
_exptl_crystal_density_meas     ?
_exptl_crystal_density_method     'not measured'
_exptl_crystal_F_000     1160
_exptl_absorpt_coefficient_mu     1.350
_exptl_absorpt_correction_type     multi-scan
_exptl_absorpt_process_details     '(SADABS; Sheldrick, 1996)'
_exptl_absorpt_correction_T_min     0.6493
_exptl_absorpt_correction_T_max     0.7740
_diffrn_ambient_temperature     293(2)
_diffrn_radiation_type     MoK\a
_diffrn_radiation_wavelength     0.71073
_diffrn_radiation_source     'fine-focus sealed tube'
_diffrn_radiation_monochromator     graphite
_diffrn_measurement_device_type     'Bruker SMART APEX diffractometer'
_diffrn_measurement_method     '\w scans'
_diffrn_detector_area_resol_mean     ?
_diffrn_reflns_number     15127
_diffrn_reflns_av_R_equivalents     0.0222
_diffrn_reflns_av_sigmaI/netI     0.0175
_diffrn_reflns_theta_min     2.16
_diffrn_reflns_theta_max     27.50
_diffrn_reflns_theta_full     27.50
_diffrn_measured_fraction_theta_max     0.959
_diffrn_measured_fraction_theta_full     0.959
_diffrn_reflns_limit_h_min     -22
_diffrn_reflns_limit_h_max     22
_diffrn_reflns_limit_k_min     -11
_diffrn_reflns_limit_k_max     11
_diffrn_reflns_limit_l_min     -13
_diffrn_reflns_limit_l_max     18
_diffrn_standards_number     0
_diffrn_standards_interval_count     .
_diffrn_standards_interval_time     .
_diffrn_standards_decay_%     ?
_reflns_number_total     2785
_reflns_number_gt     2291
_reflns_threshold_expression     I>2\s(I)
_refine_ls_structure_factor_coef     Fsqd
_refine_ls_matrix_type     full
_refine_ls_R_factor_all     0.0344
_refine_ls_R_factor_gt     0.0257
_refine_ls_wR_factor_gt     0.0780
_refine_ls_wR_factor_ref     0.0885
_refine_ls_goodness_of_fit_ref     1.101
_refine_ls_restrained_S_all     1.101
_refine_ls_number_reflns     2785
_refine_ls_number_parameters     135
_refine_ls_number_restraints     0
_refine_ls_hydrogen_treatment     constr
_refine_ls_weighting_scheme     calc
_refine_ls_weighting_details
         'calc w=1/[\s^2^(Fo^2^)+(0.0440P)^2^+2.0829P] where P=(Fo^2^+2Fc^2^)/3'
_atom_sites_solution_hydrogens     geom
_atom_sites_solution_primary     direct
_atom_sites_solution_secondary     difmap
_refine_ls_shift/su_max     0.001
_refine_ls_shift/su_mean     0.001
_refine_diff_density_max     0.294
_refine_diff_density_min     -0.296
_refine_ls_extinction_method     none
_refine_ls_extinction_coef     ?
loop_
    _atom_type_symbol
    _atom_type_description
    _atom_type_scat_dispersion_real
    _atom_type_scat_dispersion_imag
    _atom_type_scat_source
    'C' 'C' 0.0033 0.0016
                         'International Tables Vol C Tables 4.2.6.8 and 6.1.1.4'
    'H' 'H' 0.0000 0.0000
                         'International Tables Vol C Tables 4.2.6.8 and 6.1.1.4'
    'N' 'N' 0.0061 0.0033
                         'International Tables Vol C Tables 4.2.6.8 and 6.1.1.4'
    'S' 'S' 0.1246 0.1234
                         'International Tables Vol C Tables 4.2.6.8 and 6.1.1.4'
    'Sn' 'Sn' -0.6537 1.4246
                         'International Tables Vol C Tables 4.2.6.8 and 6.1.1.4'
_computing_data_collection     'APEX2 (Bruker, 2009)'
_computing_cell_refinement     'SAINT (Bruker, 2009)'
_computing_data_reduction     'SAINT (Bruker, 2009)'
_computing_structure_solution     'SHELXS97 (Sheldrick, 2008)'
_computing_structure_refinement     'SHELXL97 (Sheldrick, 2008)'
_computing_molecular_graphics     'X-SEED (Barbour, 2001)'
_computing_publication_material     'publCIF (Westrip, 2010)'
loop_
    _atom_site_type_symbol
    _atom_site_label
    _atom_site_fract_x
    _atom_site_fract_y
    _atom_site_fract_z
    _atom_site_U_iso_or_equiv
    _atom_site_adp_type
    _atom_site_calc_flag
    _atom_site_refinement_flags
    _atom_site_occupancy
    _atom_site_disorder_assembly
    _atom_site_disorder_group
    Sn Sn1 0.5000 0.71348(3) 0.2500 0.03365(10) Uani d S 1 . .
    S S1 0.44810(4) 0.65957(8) 0.41039(4) 0.04395(18) Uani d . 1 . .
    S S2 0.40918(5) 0.48826(9) 0.24740(4) 0.04373(19) Uani d . 1 . .
    N N1 0.36739(12) 0.4240(3) 0.41754(14) 0.0388(5) Uani d . 1 . .
    C C1 0.42071(15) 0.8630(3) 0.19862(19) 0.0404(6) Uani d . 1 . .
    C C2 0.44326(19) 0.9844(4) 0.1519(3) 0.0648(10) Uani d . 1 . .
    H H2 0.4911 0.9945 0.1382 0.078 Uiso calc R 1 . .
    C C3 0.3962(2) 1.0925(4) 0.1246(3) 0.0802(12) Uani d . 1 . .
    H H3 0.4128 1.1745 0.0941 0.096 Uiso calc R 1 . .
    C C4 0.3258(2) 1.0776(4) 0.1429(3) 0.0722(11) Uani d . 1 . .
    H H4 0.2943 1.1505 0.1258 0.087 Uiso calc R 1 . .
    C C5 0.3015(2) 0.9560(4) 0.1861(3) 0.0692(10) Uani d . 1 . .
    H H5 0.2533 0.9448 0.1969 0.083 Uiso calc R 1 . .
    C C6 0.34853(18) 0.8492(4) 0.2139(2) 0.0544(8) Uani d . 1 . .
    H H6 0.3314 0.7668 0.2434 0.065 Uiso calc R 1 . .
    C C7 0.40355(14) 0.5130(3) 0.36386(17) 0.0356(5) Uani d . 1 . .
    C C8 0.36473(18) 0.4480(4) 0.51766(19) 0.0518(8) Uani d . 1 . .
    H H8A 0.4088 0.4889 0.5379 0.078 Uiso calc R 1 . .
    H H8B 0.3568 0.3571 0.5482 0.078 Uiso calc R 1 . .
    H H8C 0.3268 0.5137 0.5319 0.078 Uiso calc R 1 . .
    C C9 0.33678(18) 0.2865(3) 0.3824(2) 0.0486(7) Uani d . 1 . .
    H H9 0.3324 0.2958 0.3156 0.058 Uiso calc R 1 . .
    C C10 0.2637(2) 0.2584(5) 0.4203(3) 0.0784(12) Uani d . 1 . .
    H H10A 0.2425 0.1787 0.3880 0.118 Uiso calc R 1 . .
    H H10B 0.2351 0.3437 0.4128 0.118 Uiso calc R 1 . .
    H H10C 0.2672 0.2350 0.4844 0.118 Uiso calc R 1 . .
    C C11 0.3871(3) 0.1643(5) 0.4012(4) 0.1013(17) Uani d . 1 . .
    H H11A 0.3723 0.0795 0.3681 0.152 Uiso calc R 1 . .
    H H11B 0.3875 0.1436 0.4658 0.152 Uiso calc R 1 . .
    H H11C 0.4339 0.1916 0.3818 0.152 Uiso calc R 1 . .
loop_
    _atom_site_aniso_label
    _atom_site_aniso_U_11
    _atom_site_aniso_U_22
    _atom_site_aniso_U_33
    _atom_site_aniso_U_12
    _atom_site_aniso_U_13
    _atom_site_aniso_U_23
    Sn1 0.03059(17) 0.03725(15) 0.03310(15) 0.000 0.00153(9) 0.000
    S1 0.0463(4) 0.0523(4) 0.0332(3) -0.0086(3) 0.0028(3) -0.0052(3)
    S2 0.0555(5) 0.0467(4) 0.0290(3) -0.0106(3) 0.0052(3) -0.0015(3)
    N1 0.0427(13) 0.0454(12) 0.0282(10) -0.0041(10) 0.0043(9) 0.0025(9)
    C1 0.0377(16) 0.0452(14) 0.0383(14) -0.0004(11) -0.0031(11) -0.0004(11)
    C2 0.050(2) 0.063(2) 0.082(2) -0.0027(17) -0.0015(18) 0.0269(19)
    C3 0.085(3) 0.062(2) 0.093(3) 0.006(2) -0.007(2) 0.037(2)
    C4 0.072(3) 0.072(2) 0.073(2) 0.029(2) -0.021(2) 0.0082(19)
    C5 0.042(2) 0.082(3) 0.084(3) 0.0168(18) -0.0038(18) 0.008(2)
    C6 0.0450(19) 0.0591(19) 0.0591(19) 0.0038(15) 0.0025(15) 0.0092(16)
    C7 0.0346(14) 0.0408(13) 0.0315(12) 0.0029(11) 0.0014(10) 0.0024(10)
    C8 0.057(2) 0.0659(19) 0.0327(13) -0.0092(16) 0.0060(13) 0.0025(13)
    C9 0.060(2) 0.0449(16) 0.0413(15) -0.0084(13) 0.0040(14) 0.0043(12)
    C10 0.058(3) 0.090(3) 0.087(3) -0.026(2) 0.004(2) 0.004(2)
    C11 0.103(4) 0.052(2) 0.148(5) 0.016(2) -0.014(3) -0.014(3)
loop_
    _geom_bond_atom_site_label_1
    _geom_bond_atom_site_label_2
    _geom_bond_site_symmetry_2
    _geom_bond_distance
    _geom_bond_publ_flag
    Sn1 C1 3_655 2.167(3) ?
    Sn1 C1 . 2.167(3) yes
    Sn1 S1 3_655 2.5820(7) ?
    Sn1 S1 . 2.5820(7) yes
    Sn1 S2 . 2.6910(8) yes
    Sn1 S2 3_655 2.6909(8) ?
    S1 C7 . 1.728(3) ?
    S2 C7 . 1.715(3) ?
    N1 C7 . 1.323(3) ?
    N1 C8 . 1.476(3) ?
    N1 C9 . 1.483(4) ?
    C1 C2 . 1.376(4) ?
    C1 C6 . 1.387(4) ?
    C2 C3 . 1.392(5) ?
    C2 H2 . 0.93 ?
    C3 C4 . 1.362(6) ?
    C3 H3 . 0.93 ?
    C4 C5 . 1.364(6) ?
    C4 H4 . 0.93 ?
    C5 C6 . 1.386(5) ?
    C5 H5 . 0.93 ?
    C6 H6 . 0.93 ?
    C8 H8A . 0.96 ?
    C8 H8B . 0.96 ?
    C8 H8C . 0.96 ?
    C9 C10 . 1.508(5) ?
    C9 C11 . 1.498(5) ?
    C9 H9 . 0.98 ?
    C10 H10A . 0.96 ?
    C10 H10B . 0.96 ?
    C10 H10C . 0.96 ?
    C11 H11A . 0.96 ?
    C11 H11B . 0.96 ?
    C11 H11C . 0.96 ?
loop_
    _geom_angle_atom_site_label_1
    _geom_angle_atom_site_label_2
    _geom_angle_atom_site_label_3
    _geom_angle_site_symmetry_1
    _geom_angle_site_symmetry_3
    _geom_angle
    _geom_angle_publ_flag
    C1 Sn1 C1 3_655 . 101.13(15) ?
    C1 Sn1 S1 3_655 3_655 99.94(8) ?
    C1 Sn1 S1 . 3_655 94.10(7) ?
    C1 Sn1 S1 3_655 . 94.10(7) ?
    C1 Sn1 S1 . . 99.94(8) ?
    S1 Sn1 S1 3_655 . 157.84(4) ?
    C1 Sn1 S2 3_655 . 159.15(7) ?
    C1 Sn1 S2 . . 92.55(8) ?
    S1 Sn1 S2 3_655 . 94.64(2) ?
    S1 Sn1 S2 . . 67.84(2) ?
    C1 Sn1 S2 3_655 3_655 92.55(8) ?
    C1 Sn1 S2 . 3_655 159.15(7) ?
    S1 Sn1 S2 3_655 3_655 67.84(2) ?
    S1 Sn1 S2 . 3_655 94.64(2) ?
    S2 Sn1 S2 . 3_655 79.19(4) ?
    C7 S1 Sn1 . . 88.84(9) ?
    C7 S2 Sn1 . . 85.58(10) ?
    C7 N1 C8 . . 120.6(2) ?
    C7 N1 C9 . . 121.7(2) ?
    C8 N1 C9 . . 117.1(2) ?
    C2 C1 C6 . . 117.3(3) ?
    C2 C1 Sn1 . . 118.2(2) ?
    C6 C1 Sn1 . . 124.4(2) ?
    C1 C2 C3 . . 121.7(3) ?
    C1 C2 H2 . . 119.2 ?
    C3 C2 H2 . . 119.2 ?
    C4 C3 C2 . . 119.6(4) ?
    C4 C3 H3 . . 120.2 ?
    C2 C3 H3 . . 120.2 ?
    C3 C4 C5 . . 120.1(3) ?
    C3 C4 H4 . . 120.0 ?
    C5 C4 H4 . . 120.0 ?
    C4 C5 C6 . . 120.2(3) ?
    C4 C5 H5 . . 119.9 ?
    C6 C5 H5 . . 119.9 ?
    C1 C6 C5 . . 121.1(3) ?
    C1 C6 H6 . . 119.4 ?
    C5 C6 H6 . . 119.4 ?
    N1 C7 S2 . . 122.3(2) ?
    N1 C7 S1 . . 120.20(19) ?
    S2 C7 S1 . . 117.49(15) ?
    N1 C8 H8A . . 109.5 ?
    N1 C8 H8B . . 109.5 ?
    H8A C8 H8B . . 109.5 ?
    N1 C8 H8C . . 109.5 ?
    H8A C8 H8C . . 109.5 ?
    H8B C8 H8C . . 109.5 ?
    N1 C9 C10 . . 112.1(3) ?
    N1 C9 C11 . . 109.3(3) ?
    C10 C9 C11 . . 112.6(3) ?
    N1 C9 H9 . . 107.5 ?
    C10 C9 H9 . . 107.5 ?
    C11 C9 H9 . . 107.5 ?
    C9 C10 H10A . . 109.5 ?
    C9 C10 H10B . . 109.5 ?
    H10A C10 H10B . . 109.5 ?
    C9 C10 H10C . . 109.5 ?
    H10A C10 H10C . . 109.5 ?
    H10B C10 H10C . . 109.5 ?
    C9 C11 H11A . . 109.5 ?
    C9 C11 H11B . . 109.5 ?
    H11A C11 H11B . . 109.5 ?
    C9 C11 H11C . . 109.5 ?
    H11A C11 H11C . . 109.5 ?
    H11B C11 H11C . . 109.5 ?
loop_
    _geom_torsion_atom_site_label_1
    _geom_torsion_atom_site_label_2
    _geom_torsion_atom_site_label_3
    _geom_torsion_atom_site_label_4
    _geom_torsion_site_symmetry_1
    _geom_torsion_site_symmetry_2
    _geom_torsion_site_symmetry_3
    _geom_torsion_site_symmetry_4
    _geom_torsion
    _geom_torsion_publ_flag
    C1 Sn1 S1 C7 3_655 . . . -166.32(12) ?
    C1 Sn1 S1 C7 . . . . 91.61(12) ?
    S1 Sn1 S1 C7 3_655 . . . -36.91(9) ?
    S2 Sn1 S1 C7 . . . . 2.91(9) ?
    S2 Sn1 S1 C7 3_655 . . . -73.43(9) ?
    C1 Sn1 S2 C7 3_655 . . . 28.6(2) ?
    C1 Sn1 S2 C7 . . . . -102.64(12) ?
    S1 Sn1 S2 C7 3_655 . . . 163.03(9) ?
    S1 Sn1 S2 C7 . . . . -2.94(9) ?
    S2 Sn1 S2 C7 3_655 . . . 96.66(9) ?
    C1 Sn1 C1 C2 3_655 . . . 41.2(2) ?
    S1 Sn1 C1 C2 3_655 . . . -59.7(3) ?
    S1 Sn1 C1 C2 . . . . 137.5(3) ?
    S2 Sn1 C1 C2 . . . . -154.6(3) ?
    S2 Sn1 C1 C2 3_655 . . . -88.8(3) ?
    C1 Sn1 C1 C6 3_655 . . . -135.0(3) ?
    S1 Sn1 C1 C6 3_655 . . . 124.0(3) ?
    S1 Sn1 C1 C6 . . . . -38.8(3) ?
    S2 Sn1 C1 C6 . . . . 29.2(3) ?
    S2 Sn1 C1 C6 3_655 . . . 94.9(3) ?
    C6 C1 C2 C3 . . . . 2.9(6) ?
    Sn1 C1 C2 C3 . . . . -173.6(3) ?
    C1 C2 C3 C4 . . . . -1.2(7) ?
    C2 C3 C4 C5 . . . . -1.3(7) ?
    C3 C4 C5 C6 . . . . 1.9(6) ?
    C2 C1 C6 C5 . . . . -2.2(5) ?
    Sn1 C1 C6 C5 . . . . 174.0(3) ?
    C4 C5 C6 C1 . . . . -0.1(6) ?
    C8 N1 C7 S2 . . . . 179.1(2) ?
    C9 N1 C7 S2 . . . . 7.8(4) ?
    C8 N1 C7 S1 . . . . -0.2(4) ?
    C9 N1 C7 S1 . . . . -171.5(2) ?
    Sn1 S2 C7 N1 . . . . -174.7(2) ?
    Sn1 S2 C7 S1 . . . . 4.59(14) ?
    Sn1 S1 C7 N1 . . . . 174.6(2) ?
    Sn1 S1 C7 S2 . . . . -4.77(15) ?
    C7 N1 C9 C10 . . . . -139.3(3) ?
    C8 N1 C9 C10 . . . . 49.2(4) ?
    C7 N1 C9 C11 . . . . 95.2(4) ?
    C8 N1 C9 C11 . . . . -76.4(4) ?
