# Supplementary material for: Bis(N-isopropyl-N-methyl­dithio­carbamato-κ2 S,S′)diphenyl­tin(IV)
Source: Acta Crystallogr Sect E Struct Rep Online. 2010 Mar 3;66(Pt 4):m354. doi: 10.1107/S1600536810007415 (PMC2983838; doi:10.1107/S1600536810007415)
Supplement: Supplementary file 2 [file e-66-0m354-Isup2.hkl]

# 
# h,k,l, Fc-squared, Fo-squared, sigma(Fo-squared) and status flag 
# 
data_I
_shelx_title '  Pbcn' 
_shelx_refln_list_code          4 
_shelx_F_calc_maximum      291.79 
_exptl_crystal_F_000      1160.00 
_reflns_d_resolution_high  0.7697 
 
loop_ 
 _symmetry_equiv_pos_as_xyz 
 'x, y, z' 
 '-x+1/2, -y+1/2, z+1/2' 
 '-x, y, -z+1/2' 
 'x+1/2, -y+1/2, -z' 
 '-x, -y, -z' 
 'x-1/2, y-1/2, -z-1/2' 
 'x, -y, z-1/2' 
 '-x-1/2, y-1/2, z' 
 
_cell_length_a    18.8797 
_cell_length_b     9.2067 
_cell_length_c    14.5694 
_cell_angle_alpha  90.000 
_cell_angle_beta   90.000 
_cell_angle_gamma  90.000 
 
_shelx_F_squared_multiplier     1.000 
 
loop_ 
 _refln_index_h 
 _refln_index_k 
 _refln_index_l 
 _refln_F_squared_calc 
 _refln_F_squared_meas 
 _refln_F_squared_sigma 
 _refln_observed_status 
   2   0   0    62900.52    24843.10    716.23 o 
   4   0   0     5559.62     6169.47     99.18 o 
   6   0   0      248.22      178.44      7.56 o 
   8   0   0     7935.54     8300.78    204.34 o 
  10   0   0     8960.70     8692.96    143.17 o 
  12   0   0    15629.24    16268.12    262.23 o 
  14   0   0     6716.23     6771.80    116.73 o 
  16   0   0     3845.45     3962.25    106.28 o 
   1   1   0    19290.06    20023.78    384.22 o 
   3   1   0     3134.29     3044.60    405.94 o 
   5   1   0    11874.86    10057.90    955.22 o 
   7   1   0     1074.03     1161.11     17.28 o 
   9   1   0     2744.14     2939.11     37.85 o 
  11   1   0      531.09      457.10     11.02 o 
  13   1   0      981.55      882.90     17.06 o 
  15   1   0        4.29       16.13      6.80 o 
   0   2   0      178.70      174.33      7.42 o 
   2   2   0     6904.79     7362.97     84.91 o 
   4   2   0    75322.70    73373.88   2067.63 o 
   6   2   0    38178.67    38088.88   1196.22 o 
   8   2   0    13982.77    12181.11    863.08 o 
  10   2   0       31.77       33.57      4.19 o 
  12   2   0     4982.34     4834.38     61.12 o 
  14   2   0     5658.15     5777.55     72.59 o 
  16   2   0     6768.56     6881.47    115.08 o 
   1   3   0     1589.33     1637.06     27.33 o 
   3   3   0    39080.69    39629.31    720.32 o 
   5   3   0    60704.13    60054.10    798.69 o 
   7   3   0     4167.09     4050.43     51.65 o 
   9   3   0     1593.96      968.80     25.09 o 
  11   3   0      890.83      663.26     14.99 o 
  13   3   0       43.69       38.07      6.69 o 
  15   3   0     6234.91     6111.55     90.96 o 
  17   3   0     8966.88     8952.07    222.78 o 
   0   4   0    13394.11    12728.64    208.85 o 
   2   4   0     3324.79     3448.17     45.83 o 
   4   4   0     4926.85     5410.47     67.65 o 
   6   4   0      564.11      696.73     15.24 o 
   8   4   0     4980.30     4678.02    185.41 o 
  10   4   0    13692.78    13642.64    182.16 o 
  12   4   0     9614.79     9256.65    157.70 o 
  14   4   0     1022.95     1040.93     22.20 o 
  16   4   0      128.15      131.15     12.23 o 
   1   5   0    31714.88    31735.31    358.07 o 
   3   5   0     5630.98     5544.79     70.99 o 
   5   5   0     1563.39     1545.54     26.54 o 
   7   5   0     2116.63     2237.91     34.84 o 
   9   5   0     6761.96     6995.44    103.08 o 
  11   5   0    15634.45    15626.86    183.99 o 
  13   5   0     6575.10     6394.25     83.06 o 
  15   5   0      300.47      237.00     37.00 o 
  17   5   0      847.47      841.06     46.33 o 
   0   6   0     4872.08     4622.81     88.77 o 
   2   6   0     3653.35     3680.76     52.39 o 
   4   6   0     1389.60     1244.22     26.68 o 
   6   6   0     6982.42     7178.24     91.73 o 
   8   6   0     4189.68     4102.34     58.08 o 
  10   6   0      129.45      129.17     12.00 o 
  12   6   0        7.79       12.71      7.03 o 
  14   6   0      273.58      337.29     20.20 o 
  16   6   0      490.99      503.26     39.75 o 
  18   6   0        0.62       -8.79     16.23 o 
   1   7   0     2467.68     2536.83     41.32 o 
   3   7   0     2655.38     2683.37     43.14 o 
   5   7   0     8672.85     8640.62    109.81 o 
   7   7   0    13526.45    13326.87    161.71 o 
   9   7   0     3215.11     3292.61     51.02 o 
  11   7   0     1035.76     1054.83     29.62 o 
  13   7   0     4306.41     4419.40     73.75 o 
  15   7   0     4295.91     4309.00     76.08 o 
  17   7   0     1672.75     1817.26     77.66 o 
   0   8   0       11.20      -14.94      9.96 o 
   2   8   0        2.25       -9.82      6.54 o 
   4   8   0      573.26      515.62     21.49 o 
   6   8   0     2682.37     2676.17     45.45 o 
   8   8   0      306.83      284.12     21.61 o 
  10   8   0       50.37       66.05     11.93 o 
  12   8   0      122.62       95.10     15.57 o 
  14   8   0      249.04      268.76     22.88 o 
  16   8   0      847.63      835.50     30.31 o 
  18   8   0      154.87      166.25     31.62 o 
   1   9   0     2117.05     1972.80     38.70 o 
   3   9   0      421.87      385.31     18.05 o 
   5   9   0      867.07      814.78     27.48 o 
   7   9   0     1694.62     1676.95     40.33 o 
   9   9   0     3681.22     3825.69     61.47 o 
  11   9   0     4364.79     4477.00     69.63 o 
  13   9   0     1259.98     1349.01     39.18 o 
  15   9   0       71.17       38.88     12.67 o 
   0  10   0      575.01      565.14     29.92 o 
   2  10   0      639.44      656.40     22.92 o 
   4  10   0      148.13      142.24     13.50 o 
   6  10   0      234.77      271.99     22.40 o 
   8  10   0      865.26      923.82     31.86 o 
  10  10   0     1833.26     1980.18     48.10 o 
  12  10   0     1256.49     1383.10     40.88 o 
   1  11   0       79.32       50.31     11.63 o 
   3  11   0      380.79      338.26     19.67 o 
   5  11   0      836.65      835.96     27.81 o 
   7  11   0      679.25      697.20     26.03 o 
   9  11   0       80.00       79.81     13.17 o 
   1   1   1    44934.05    44705.47    422.47 o 
   2   1   1     2336.80     2333.72     21.41 o 
   3   1   1    54835.98    55388.41    609.87 o 
   4   1   1     9225.76     9519.72     76.21 o 
   5   1   1    26104.62    25204.23    203.56 o 
   6   1   1     6924.21     7096.53     57.87 o 
   7   1   1    11487.78    11591.67    106.96 o 
   8   1   1      246.74      261.59      5.85 o 
   9   1   1     6324.67     5964.77     57.63 o 
  10   1   1      644.08      591.43     20.83 o 
  11   1   1     7023.16     7227.65     60.87 o 
  12   1   1        6.99       14.52      6.27 o 
  13   1   1     8552.02     8801.65     73.85 o 
  14   1   1     1002.23     1003.69     13.41 o 
  15   1   1     8921.01     8953.93     81.43 o 
  16   1   1      378.85      398.70     16.52 o 
  17   1   1     3674.64     3708.09     60.21 o 
   0   2   1     4829.83     4801.63     57.09 o 
   1   2   1      473.73      499.39      9.88 o 
   2   2   1    14059.91    14314.13    122.07 o 
   3   2   1     3051.34     3335.39     31.12 o 
   4   2   1     7991.00     8350.03     78.51 o 
   5   2   1    13689.77    13738.40    126.87 o 
   6   2   1     2364.35     2309.64     23.19 o 
   7   2   1     1694.19     1660.77     18.15 o 
   8   2   1     2268.54     2263.83     21.82 o 
   9   2   1      252.50      187.07      6.58 o 
  10   2   1     2001.04     2148.16     24.46 o 
  11   2   1      169.37      158.53      5.87 o 
  12   2   1      183.86      164.58      9.49 o 
  13   2   1      591.57      582.59      9.82 o 
  14   2   1       40.56       40.33      4.55 o 
  15   2   1      484.62      465.13     10.51 o 
  16   2   1     1799.57     1883.36     31.76 o 
  17   2   1      361.13      410.83     23.67 o 
   1   3   1    15155.44    15439.74    132.33 o 
   2   3   1      105.12      151.48      4.62 o 
   3   3   1    10434.22    10568.27     86.39 o 
   4   3   1       37.04       32.27      3.03 o 
   5   3   1     5271.36     5427.99     46.87 o 
   6   3   1     1846.61     1776.62     18.58 o 
   7   3   1    13685.35    14063.87    144.43 o 
   8   3   1      118.65      116.86      6.82 o 
   9   3   1     9586.29     9809.46     87.79 o 
  10   3   1      466.67      443.86      8.39 o 
  11   3   1     7919.81     7892.45     67.54 o 
  12   3   1      137.83      119.80      9.34 o 
  13   3   1     3518.78     3464.05     38.53 o 
  14   3   1      656.98      634.99     19.94 o 
  15   3   1     2733.00     2725.30     30.96 o 
  16   3   1      741.29      759.60     19.88 o 
  17   3   1     2283.34     2432.32     46.13 o 
  18   3   1       36.71       42.97     16.42 o 
   0   4   1    19740.74    19336.94    220.16 o 
   1   4   1     2178.20     2509.91     26.81 o 
   2   4   1    19719.37    20147.00    172.98 o 
   3   4   1     6213.53     6730.19     58.06 o 
   4   4   1    13670.54    13996.24    114.51 o 
   5   4   1        0.21        2.84      2.63 o 
   6   4   1     2355.23     2323.76     34.26 o 
   7   4   1        0.92        1.33      3.63 o 
   8   4   1     4380.47     4372.72     40.45 o 
   9   4   1      658.90      590.29     26.47 o 
  10   4   1     5459.05     5438.20     62.65 o 
  11   4   1        0.10       -0.15      4.78 o 
  12   4   1     1389.46     1385.87     17.88 o 
  13   4   1     1100.11     1084.89     15.63 o 
  14   4   1     4206.88     4020.67    104.55 o 
  15   4   1      364.05      356.66     12.57 o 
  16   4   1     3440.97     3278.03    131.42 o 
  17   4   1        0.50       -8.05      6.53 o 
  18   4   1     1374.27     1352.94     58.81 o 
   1   5   1      102.63      117.76      5.83 o 
   2   5   1     1276.53     1215.31     18.47 o 
   3   5   1     2288.27     2468.81     26.07 o 
   4   5   1      554.17      501.05      9.79 o 
   5   5   1     4377.80     4650.60     43.42 o 
   6   5   1     1537.50     1606.88     19.36 o 
   7   5   1     2803.56     2591.21     29.60 o 
   8   5   1      793.07      798.93     13.13 o 
   9   5   1     4491.67     4379.52     42.10 o 
  10   5   1      237.45      280.41     16.70 o 
  11   5   1     1547.48     1615.21     22.37 o 
  12   5   1     1345.55     1386.72     24.62 o 
  13   5   1       25.08       42.99      5.81 o 
  14   5   1      796.86      805.55     15.68 o 
  15   5   1      809.67      799.27     18.73 o 
  16   5   1      123.19       95.43      9.71 o 
  17   5   1      455.91      121.39     33.40 o 
  18   5   1        3.83       -5.88     14.15 o 
  19   5   1      359.65      396.02     36.47 o 
   0   6   1     3672.09     3958.35     55.43 o 
   1   6   1      318.45      336.87     10.49 o 
   2   6   1     8459.10     8647.46     75.88 o 
   3   6   1      115.77       96.28      6.33 o 
   4   6   1     8088.39     7790.13     74.04 o 
   5   6   1      114.08      117.42      6.60 o 
   6   6   1     7630.30     7536.17     67.65 o 
   7   6   1       83.40       84.88      6.34 o 
   8   6   1     7749.97     7454.46     99.77 o 
   9   6   1      372.76      324.66     11.08 o 
  10   6   1     4626.72     4555.29     44.95 o 
  11   6   1       84.22       84.63      6.34 o 
  12   6   1     3722.34     3862.08     42.85 o 
  13   6   1       26.51       20.75      5.51 o 
  14   6   1     3325.76     3350.93     46.71 o 
  15   6   1       11.42       14.67      6.23 o 
  16   6   1     2166.88     2310.11     44.01 o 
  17   6   1        1.27        1.67      8.14 o 
  18   6   1     1474.17     1440.19     66.90 o 
  19   6   1        2.44       10.21     18.60 o 
   1   7   1       90.76       73.06      5.92 o 
   2   7   1        0.09       -6.34      4.23 o 
   3   7   1        3.08       -0.88      4.53 o 
   4   7   1      318.22      272.88     10.53 o 
   5   7   1      341.18      347.91     11.08 o 
   6   7   1      489.18      454.60     12.18 o 
   7   7   1       16.01       17.88      5.66 o 
   8   7   1        0.74       -6.92      4.61 o 
   9   7   1       98.89       85.45      6.56 o 
  10   7   1       10.90       -1.91      3.23 o 
  11   7   1      334.22      379.30     11.38 o 
  12   7   1      139.55      158.40      8.50 o 
  13   7   1       61.59       65.52      8.51 o 
  14   7   1       23.09       27.78      7.70 o 
  15   7   1       27.16       16.68      7.85 o 
  16   7   1       57.49       51.10     10.73 o 
  17   7   1      137.43      152.99     20.48 o 
  18   7   1        0.39      -14.45     15.62 o 
  19   7   1      131.00      150.10     29.65 o 
   0   8   1     4911.87     5221.23     73.97 o 
   1   8   1      761.88      780.72     16.86 o 
   2   8   1     3472.12     3460.85     41.18 o 
   3   8   1     1107.75     1051.77     18.19 o 
   4   8   1     2279.48     2173.57     27.95 o 
   5   8   1      226.60      215.50     14.01 o 
   6   8   1     2090.47     2056.83     28.87 o 
   7   8   1      115.36      101.84      7.43 o 
   8   8   1     2225.02     2241.74     28.64 o 
   9   8   1       15.48       26.67      5.83 o 
  10   8   1     4094.66     4100.79     44.23 o 
  11   8   1       62.79       84.82      8.49 o 
  12   8   1     3641.04     3741.11     45.15 o 
  13   8   1       41.97       48.83      8.14 o 
  14   8   1     1946.64     1999.89     32.92 o 
  15   8   1      186.87      193.75     12.53 o 
  16   8   1      559.38      579.72     23.13 o 
  17   8   1       74.99       85.58     12.57 o 
  18   8   1      266.98      236.59     24.91 o 
   1   9   1      198.80      181.76      9.78 o 
   2   9   1       12.01       -8.85      5.90 o 
   3   9   1      962.47      960.65     19.62 o 
   4   9   1       25.60       12.87      6.41 o 
   5   9   1      293.74      303.28     11.74 o 
   6   9   1        0.59       -7.77      5.18 o 
   7   9   1      212.94      223.75     10.39 o 
   8   9   1       35.21       28.20      7.20 o 
   9   9   1      888.37      945.73     20.17 o 
  10   9   1       14.68       16.88      7.50 o 
  11   9   1      623.29      715.18     17.21 o 
  12   9   1        0.28        3.21      7.48 o 
  13   9   1      442.31      464.65     17.36 o 
  14   9   1       21.42       17.53      8.71 o 
  15   9   1      157.95      152.09     12.18 o 
  16   9   1        3.83      -17.36     11.64 o 
   0  10   1       28.11        7.32     11.44 o 
   1  10   1        1.42       -8.36      5.57 o 
   2  10   1      417.11      352.81     13.19 o 
   3  10   1        0.06       -5.38      6.03 o 
   4  10   1     1247.19     1184.85     21.60 o 
   5  10   1       56.71       54.28      8.26 o 
   6  10   1     1641.13     1742.06     28.69 o 
   7  10   1       34.15       24.00      7.68 o 
   8  10   1     1539.60     1598.03     25.98 o 
   9  10   1        1.31       -2.35      6.76 o 
  10  10   1      513.12      517.66     15.61 o 
  11  10   1       31.59       18.37      8.38 o 
  12  10   1      138.82      131.45     11.44 o 
  13  10   1        5.33       10.32     10.52 o 
   1  11   1      215.50      206.34     11.24 o 
   2  11   1        0.73       -8.46      6.10 o 
   3  11   1      529.47      544.61     16.07 o 
   4  11   1       47.92       63.69      8.63 o 
   5  11   1      855.32      937.82     20.61 o 
   6  11   1      218.69      231.67     12.53 o 
   7  11   1      906.24      999.73     21.53 o 
   8  11   1       65.03       55.18      8.94 o 
   9  11   1      762.13      798.73     20.52 o 
   0   0   2    67150.10    65012.74   2406.72 o 
   1   0   2     2757.57     3215.67    121.01 o 
   2   0   2    44010.21    42676.09   1330.18 o 
   3   0   2     3461.97     3502.18     47.58 o 
   4   0   2    13256.70    14086.42    182.83 o 
   5   0   2     2616.87     2613.91     31.78 o 
   6   0   2     9388.16     9486.15    107.94 o 
   7   0   2      526.11      678.38     10.97 o 
   8   0   2     5558.20     5096.35     60.38 o 
   9   0   2     4580.80     5170.89     61.84 o 
  10   0   2    42084.88    41272.36    464.63 o 
  11   0   2      270.29      260.30      8.56 o 
  12   0   2    31671.22    32367.20    420.30 o 
  13   0   2      628.02      715.14     27.41 o 
  14   0   2     7792.87     7837.43    133.17 o 
  15   0   2      921.85      879.41     28.42 o 
  16   0   2      861.69      847.91     46.40 o 
  17   0   2      551.29      587.45     23.72 o 
  18   0   2     1207.87     1177.28     49.75 o 
   1   1   2      361.47      384.49      5.42 o 
   2   1   2    37336.40    38932.77    410.30 o 
   3   1   2     8981.13     8918.06     71.80 o 
   4   1   2     2705.17     3011.90     25.80 o 
   5   1   2     2358.72     2369.16     22.73 o 
   6   1   2     2589.34     2666.52     23.51 o 
   7   1   2      491.20      584.23      7.34 o 
   8   1   2       42.70       40.36      4.04 o 
   9   1   2     6588.74     6676.94     55.76 o 
  10   1   2      589.59      708.49     11.59 o 
  11   1   2    10166.41    10247.23     84.22 o 
  12   1   2       91.14       82.36      4.05 o 
  13   1   2     1362.43     1363.10     20.79 o 
  14   1   2      411.86      379.29      9.92 o 
  15   1   2      571.53      577.68     25.86 o 
  16   1   2      167.54      154.00     10.06 o 
  17   1   2       32.12       26.89      7.09 o 
  18   1   2       90.54       78.93     10.19 o 
   0   2   2      702.08      702.04     12.20 o 
   1   2   2    11415.84    11807.07    101.19 o 
   2   2   2    13474.45    13643.56    116.79 o 
   3   2   2        8.76       28.25      2.39 o 
   4   2   2    16177.27    16403.78    130.57 o 
   5   2   2     2885.84     2954.96     28.41 o 
   6   2   2    55825.25    55184.25    443.16 o 
   7   2   2     3204.60     3332.22     29.94 o 
   8   2   2    22904.38    23976.01    190.67 o 
   9   2   2        7.52        9.64      2.72 o 
  10   2   2     2692.09     2678.88     25.63 o 
  11   2   2      781.10      888.49     11.65 o 
  12   2   2     2953.62     2810.86     27.33 o 
  13   2   2      172.00      176.02      6.74 o 
  14   2   2     7884.44     8052.57     87.09 o 
  15   2   2      796.40      791.34     20.87 o 
  16   2   2     6544.96     5987.76    312.68 o 
  17   2   2       67.35      101.89     11.06 o 
  18   2   2     3096.73     3212.90     56.57 o 
   1   3   2       39.53       55.66      3.05 o 
   2   3   2      364.87      316.40      6.17 o 
   3   3   2     6301.35     6047.01     59.74 o 
   4   3   2      822.76      794.61     10.54 o 
   5   3   2    27288.41    27853.28    254.30 o 
   6   3   2     2368.76     2406.11     27.45 o 
   7   3   2    17011.40    17007.21    137.14 o 
   8   3   2     2610.16     2817.11     27.19 o 
   9   3   2     6589.80     6793.56     58.46 o 
  10   3   2      353.33      320.84      9.15 o 
  11   3   2      861.06      822.31     11.99 o 
  12   3   2     1705.14     1665.37     19.05 o 
  13   3   2      685.79      680.74     12.64 o 
  14   3   2      152.33      167.55      7.20 o 
  15   3   2     4743.98     4551.96    116.55 o 
  16   3   2      244.90      246.39     19.67 o 
  17   3   2     3193.74     2104.48     50.92 o 
  18   3   2       29.21       45.35      9.83 o 
  19   3   2      569.99      548.58     37.67 o 
   0   4   2    20475.26    21561.92    244.78 o 
   1   4   2      538.56      732.81     12.14 o 
   2   4   2    16576.70    16781.96    136.05 o 
   3   4   2      678.27      636.69     10.99 o 
   4   4   2     1996.36     2093.51     23.71 o 
   5   4   2     1746.92     1773.90     21.12 o 
   6   4   2      351.52      379.35      7.94 o 
   7   4   2     1913.12     1971.76     21.40 o 
   8   4   2     1813.89     1727.90     22.90 o 
   9   4   2      325.73      344.02      8.25 o 
  10   4   2     7846.25     7860.23     68.26 o 
  11   4   2       41.08       44.73      5.06 o 
  12   4   2     2691.73     2803.39     29.20 o 
  13   4   2     1854.79     1791.10     23.32 o 
  14   4   2      668.83      608.05     12.86 o 
  15   4   2      994.25     1039.22     22.23 o 
  16   4   2      621.45      600.04     22.09 o 
  17   4   2        1.19       -0.73      7.50 o 
  18   4   2      794.15      798.70     45.63 o 
  19   4   2        1.73        1.71     14.84 o 
   1   5   2    21801.13    22360.52    180.73 o 
   2   5   2        3.23       26.73      5.25 o 
   3   5   2     6435.65     6056.89     58.08 o 
   4   5   2      290.46      276.67      8.26 o 
   5   5   2     1487.55     1446.58     18.02 o 
   6   5   2     1008.45     1101.31     23.13 o 
   7   5   2     4655.34     4717.14     44.37 o 
   8   5   2      110.50      113.49      6.10 o 
   9   5   2    11389.20    11345.07     96.42 o 
  10   5   2      327.15      337.56     11.43 o 
  11   5   2    10521.06    10669.16    116.27 o 
  12   5   2      153.74      144.44      7.05 o 
  13   5   2     4955.77     5029.49     52.06 o 
  14   5   2        9.93        5.29      4.97 o 
  15   5   2     1341.28     1290.77     24.64 o 
  16   5   2       76.44       77.53      9.54 o 
  17   5   2      564.79      545.47     22.63 o 
  18   5   2       27.17       15.96      9.83 o 
  19   5   2      923.67      996.89     54.43 o 
   0   6   2      855.66      839.35     19.78 o 
   1   6   2      186.50      192.83      7.62 o 
   2   6   2      233.33      271.10      8.71 o 
   3   6   2     1664.39     1658.80     21.03 o 
   4   6   2     3416.91     3404.21     35.13 o 
   5   6   2      812.80      795.10     14.91 o 
   6   6   2     2115.79     2019.28     24.33 o 
   7   6   2      143.23      112.78      7.62 o 
   8   6   2        2.35       -1.15      4.45 o 
   9   6   2      206.13      193.25      8.18 o 
  10   6   2      165.75      144.96      7.35 o 
  11   6   2       19.23        3.23      4.53 o 
  12   6   2      215.88      185.14     19.63 o 
  13   6   2        0.68       -6.59      4.39 o 
  14   6   2       37.35       49.00      6.65 o 
  15   6   2      439.54      474.58     16.45 o 
  16   6   2      747.61      863.07     24.68 o 
  17   6   2      359.13      388.85     18.26 o 
  18   6   2      548.30      608.54     25.34 o 
  19   6   2        0.74        4.97     17.61 o 
  20   6   2       34.93       16.35     19.98 o 
   1   7   2     4140.84     4068.33     41.61 o 
   2   7   2        0.84       13.10      4.96 o 
   3   7   2     8908.11     8918.04     79.77 o 
   4   7   2     2225.49     2256.86     27.46 o 
   5   7   2     9851.46     9795.25     86.85 o 
   6   7   2     1002.69      937.23     17.61 o 
   7   7   2     4701.75     4736.82     50.73 o 
   8   7   2        2.32       -3.17      4.51 o 
   9   7   2      966.37      993.07     18.46 o 
  10   7   2       37.53       29.96      5.40 o 
  11   7   2     1063.79     1042.32     17.56 o 
  12   7   2      119.45      133.81      8.74 o 
  13   7   2     2341.14     2357.64     34.66 o 
  14   7   2       68.41       48.07      7.17 o 
  15   7   2     2481.15     2515.15     49.33 o 
  16   7   2       28.33       37.69     10.16 o 
  17   7   2     2070.12     2202.11     43.53 o 
  18   7   2       86.02      110.27     15.11 o 
  19   7   2     1269.38     1283.36     67.18 o 
   0   8   2      568.45      573.33     23.32 o 
   1   8   2        2.15      -11.33      7.55 o 
   2   8   2        2.67       -3.45      5.40 o 
   3   8   2      239.11      236.16     10.16 o 
   4   8   2     2186.36     2133.96     27.58 o 
   5   8   2        4.33        1.51      5.37 o 
   6   8   2     1531.35     1524.72     22.39 o 
   7   8   2        8.63       -2.09      5.89 o 
   8   8   2      171.39      166.53      8.69 o 
   9   8   2        6.52       -3.91      5.48 o 
  10   8   2        1.76       16.44      5.30 o 
  11   8   2       85.28       79.15      8.04 o 
  12   8   2        0.60        3.67      6.77 o 
  13   8   2      108.59       74.11      8.80 o 
  14   8   2       60.78       62.94      9.22 o 
  15   8   2        0.33      -12.63      8.73 o 
  16   8   2      257.46      253.39     17.06 o 
  17   8   2       17.31       -9.32      9.15 o 
  18   8   2      174.51      217.62     19.06 o 
   1   9   2     4794.57     4760.36     59.88 o 
   2   9   2        0.91       15.21      6.88 o 
   3   9   2     1394.75     1358.63     22.04 o 
   4   9   2       81.49       73.56      7.40 o 
   5   9   2      649.53      643.42     15.25 o 
   6   9   2      424.23      400.48     12.47 o 
   7   9   2      911.61      901.35     17.96 o 
   8   9   2       89.76       92.52      7.98 o 
   9   9   2     1433.03     1434.17     23.33 o 
  10   9   2        0.19        5.95      6.45 o 
  11   9   2     1333.86     1349.52     24.99 o 
  12   9   2      104.28      111.15      9.95 o 
  13   9   2      897.13      960.66     23.13 o 
  14   9   2      212.13      226.71     15.07 o 
  15   9   2      517.21      505.65     22.77 o 
   0  10   2     2007.35     2116.04     52.39 o 
   1  10   2        0.09        7.23      6.24 o 
   2  10   2     1318.34     1297.32     22.57 o 
   3  10   2       83.12       76.60      8.82 o 
   4  10   2      308.25      303.32     13.33 o 
   5  10   2      199.71      175.69     10.38 o 
   6  10   2      116.09      132.19      9.57 o 
   7  10   2       24.44       11.34      7.15 o 
   8  10   2      519.19      517.41     15.33 o 
   9  10   2       43.99       23.76      7.68 o 
  10  10   2      603.47      604.24     17.74 o 
  11  10   2        0.92      -10.78      7.19 o 
  12  10   2      335.85      356.83     15.32 o 
  13  10   2       57.68       53.48      9.73 o 
   1  11   2       42.65       29.94     10.49 o 
   2  11   2        6.90       -1.45      6.67 o 
   3  11   2      469.62      452.73     15.23 o 
   4  11   2        7.41       11.84      7.40 o 
   5  11   2      720.93      726.19     18.47 o 
   6  11   2       11.28       10.47      8.40 o 
   7  11   2      429.46      419.11     16.40 o 
   8  11   2        3.34      -11.12      7.41 o 
   9  11   2      108.34       78.73     10.54 o 
   1   1   3    31318.67    31512.10    295.17 o 
   2   1   3      531.88      540.40      6.96 o 
   3   1   3      435.30      339.43      5.07 o 
   4   1   3       80.58       75.47      2.49 o 
   5   1   3    18969.06    18718.59    160.36 o 
   6   1   3        0.74        4.25      2.02 o 
   7   1   3    36159.77    36371.30    310.16 o 
   8   1   3       94.98      100.66      3.97 o 
   9   1   3    29470.52    29184.67    248.85 o 
  10   1   3      317.11      342.14      7.00 o 
  11   1   3    16989.82    16654.84    143.77 o 
  12   1   3       24.47       49.13      6.21 o 
  13   1   3    13836.07    13729.14    143.54 o 
  14   1   3      142.44      148.24      9.59 o 
  15   1   3     3498.62     3573.54     51.43 o 
  16   1   3      105.77      103.48     15.06 o 
  17   1   3     2329.48     2267.77     53.32 o 
  18   1   3        5.95       -0.11      3.92 o 
  19   1   3      998.85     1048.24     42.08 o 
   0   2   3    11647.32    12784.59    145.26 o 
   1   2   3      802.64      836.69     11.65 o 
   2   2   3      124.09      163.21      5.86 o 
   3   2   3     1425.57     1530.96     15.42 o 
   4   2   3     8636.77     8869.84     72.66 o 
   5   2   3      380.04      463.67     17.57 o 
   6   2   3    13315.75    13872.73    119.48 o 
   7   2   3       86.83       94.92      3.81 o 
   8   2   3    12958.19    13278.56    107.48 o 
   9   2   3       17.02        9.70      2.24 o 
  10   2   3     5139.43     4965.27     43.43 o 
  11   2   3       73.50       80.73      4.32 o 
  12   2   3     2592.88     2477.66     26.95 o 
  13   2   3      488.98      444.10      9.47 o 
  14   2   3     1636.88     1695.78     30.14 o 
  15   2   3       96.86       78.81      8.52 o 
  16   2   3     1007.85     1025.89     23.21 o 
  17   2   3       85.47       93.56     15.20 o 
  18   2   3       64.45       45.35     13.26 o 
  19   2   3       72.85       38.86      8.32 o 
   1   3   3    11255.47    10931.43     89.53 o 
   2   3   3     1828.83     1891.88     19.30 o 
   3   3   3    19020.35    20088.68    172.21 o 
   4   3   3      287.94      313.47      6.75 o 
   5   3   3    13962.85    15301.03    132.33 o 
   6   3   3     1280.34     1313.34     16.26 o 
   7   3   3     3512.00     3525.40     32.69 o 
   8   3   3      325.06      307.81      8.28 o 
   9   3   3     4834.55     4675.15     42.05 o 
  10   3   3        0.01        7.55      2.84 o 
  11   3   3     5353.85     5582.16     49.55 o 
  12   3   3       61.46       63.46      5.45 o 
  13   3   3     5582.03     5665.41     55.12 o 
  14   3   3       59.62       54.32      6.52 o 
  15   3   3     1149.47     1152.75     24.83 o 
  16   3   3      111.09      123.93     11.67 o 
  17   3   3     2124.05     2256.26     38.94 o 
  18   3   3        4.01        1.45      8.26 o 
  19   3   3     1549.53     1579.69     66.31 o 
   0   4   3     3442.48     3267.67     44.32 o 
   1   4   3      170.52      220.99      6.39 o 
   2   4   3     2915.70     2576.95     25.91 o 
   3   4   3       64.73       79.33      4.46 o 
   4   4   3     9275.56     9286.41     84.14 o 
   5   4   3       40.25       53.21      3.84 o 
   6   4   3     8471.59     8351.61    141.30 o 
   7   4   3        0.57       -0.09      2.37 o 
   8   4   3     8250.85     7844.33     67.76 o 
   9   4   3       19.70       14.46      3.58 o 
  10   4   3    13996.86    14022.08    116.10 o 
  11   4   3       80.91       93.46      6.74 o 
  12   4   3    11070.04    11294.54    102.81 o 
  13   4   3       90.63       94.87      6.46 o 
  14   4   3     1980.57     1993.89     31.16 o 
  15   4   3       14.67        6.52      6.03 o 
  16   4   3      624.58      592.36     18.51 o 
  17   4   3       28.97        6.45      9.03 o 
  18   4   3      481.62      477.53     22.88 o 
  19   4   3       25.17       11.79     10.50 o 
  20   4   3      524.33      487.13     39.83 o 
   1   5   3     3975.58     4085.55     39.13 o 
   2   5   3      611.42      670.95     11.62 o 
   3   5   3     3724.37     3512.60     34.67 o 
   4   5   3       12.40        8.56      4.28 o 
   5   5   3     6155.98     6093.72     59.16 o 
   6   5   3      844.11      834.26     13.21 o 
   7   5   3      723.11      782.50     13.81 o 
   8   5   3        7.60        1.24      3.85 o 
   9   5   3        1.92        5.23      2.79 o 
  10   5   3        2.57       -1.26      4.42 o 
  11   5   3      338.94      334.12      9.60 o 
  12   5   3        4.43       -6.55      4.37 o 
  13   5   3       12.62       16.33      5.28 o 
  14   5   3      162.07      171.41     10.46 o 
  15   5   3      699.19      747.50     19.08 o 
  16   5   3       32.12       24.46      8.19 o 
  17   5   3     2035.17     2115.25     46.17 o 
  18   5   3        9.88        7.00      9.99 o 
  19   5   3      857.27      863.86     29.10 o 
  20   5   3       42.72       40.50     21.19 o 
   0   6   3    10213.92    10239.07    125.19 o 
   1   6   3       47.10       74.31      5.54 o 
   2   6   3     7896.60     7792.06     69.57 o 
   3   6   3       17.24       12.79      4.45 o 
   4   6   3     8082.00     8066.25     76.83 o 
   5   6   3        8.13       13.56      4.53 o 
   6   6   3     9884.97     9833.31     92.13 o 
   7   6   3       76.46       62.18      5.67 o 
   8   6   3     5505.63     5649.75     57.16 o 
   9   6   3        0.81       -6.46      4.31 o 
  10   6   3     1216.94     1297.84     20.15 o 
  11   6   3      156.16      151.76     11.48 o 
  12   6   3     2315.37     2307.63     30.00 o 
  13   6   3       55.36       65.28      6.84 o 
  14   6   3     2273.77     2263.89     36.46 o 
  15   6   3       26.43       31.10      7.82 o 
  16   6   3     2283.89     2438.98     44.60 o 
  17   6   3        0.05        3.94     10.42 o 
  18   6   3     2034.77     2193.03     49.59 o 
  19   6   3       29.84       52.09     12.83 o 
  20   6   3     1184.70     1267.16     66.84 o 
   1   7   3     1601.30     1583.74     21.65 o 
   2   7   3        6.71        4.95      6.65 o 
   3   7   3       68.46       67.53      6.72 o 
   4   7   3       57.09       39.35      6.36 o 
   5   7   3      621.39      541.35     12.80 o 
   6   7   3       26.90       16.86      5.66 o 
   7   7   3     1019.87     1012.24     17.39 o 
   8   7   3        0.30       -6.95      4.63 o 
   9   7   3      215.45      196.29      8.85 o 
  10   7   3        2.33       -7.12      4.74 o 
  11   7   3       54.22       49.74      7.25 o 
  12   7   3       14.58        2.60      6.73 o 
  13   7   3       55.47       33.55      6.74 o 
  14   7   3        3.86       -9.88     10.03 o 
  15   7   3        4.63        6.65      7.70 o 
  16   7   3        9.82       13.69      9.20 o 
  17   7   3        1.58        4.31     11.44 o 
  18   7   3        0.01        7.12     11.34 o 
  19   7   3        0.60       -3.47     13.77 o 
   0   8   3    15419.03    14906.15    181.29 o 
   1   8   3      540.00      721.56     15.61 o 
   2   8   3     6626.81     6698.11     68.62 o 
   3   8   3      339.55      299.77     14.23 o 
   4   8   3     1641.66     1679.28     23.81 o 
   5   8   3       19.20        6.10      5.50 o 
   6   8   3     1199.13     1189.75     19.63 o 
   7   8   3       14.30        6.90      5.22 o 
   8   8   3     1143.98     1071.05     18.64 o 
   9   8   3       11.62        9.66      4.79 o 
  10   8   3      885.67      868.32     16.95 o 
  11   8   3       34.23       22.73      6.96 o 
  12   8   3     1589.55     1610.72     26.51 o 
  13   8   3        6.66        0.57      7.30 o 
  14   8   3     1379.13     1416.77     30.20 o 
  15   8   3        2.21       -0.99      9.47 o 
  16   8   3      930.25      945.62     31.83 o 
  17   8   3        9.07       14.78     12.49 o 
   1   9   3     2440.38     2460.14     31.91 o 
   2   9   3       42.18       47.49      7.37 o 
   3   9   3      505.40      533.23     14.20 o 
   4   9   3        1.79       -8.15      5.43 o 
   5   9   3       30.46       29.43      6.42 o 
   6   9   3       13.63        1.73      5.58 o 
   7   9   3      173.31      175.39      9.64 o 
   8   9   3        1.59       -8.07      5.38 o 
   9   9   3      260.54      232.91     10.96 o 
  10   9   3       24.80       10.92      7.94 o 
  11   9   3      428.42      447.96     15.68 o 
  12   9   3        6.78      -10.46      6.98 o 
  13   9   3      152.60      153.91     11.12 o 
  14   9   3        5.81        5.18      9.84 o 
  15   9   3       82.85       77.97     13.13 o 
   0  10   3      682.72      702.64     23.69 o 
   1  10   3        8.71       11.64      7.54 o 
   2  10   3      796.36      763.42     18.69 o 
   3  10   3       19.53       24.80      6.97 o 
   4  10   3     1452.81     1436.34     24.10 o 
   5  10   3       10.27       12.71      6.83 o 
   6  10   3     1187.76     1161.44     21.72 o 
   7  10   3        2.00       -3.18      6.35 o 
   8  10   3      385.53      362.24     13.82 o 
   9  10   3       41.95        6.38      7.79 o 
  10  10   3       93.09       65.88      9.39 o 
  11  10   3        0.32      -10.32      6.88 o 
  12  10   3      181.55      161.80     11.82 o 
   1  11   3      443.89      485.42     15.12 o 
   2  11   3        0.01       11.64      8.48 o 
   3  11   3     1199.94     1273.56     23.76 o 
   4  11   3        2.34       20.34      8.34 o 
   5  11   3     1303.02     1303.55     25.88 o 
   6  11   3       22.17       36.24      8.48 o 
   7  11   3      438.92      428.09     15.55 o 
   8  11   3       24.21       11.89      7.68 o 
   0   0   4     2049.01     2779.65    137.66 o 
   1   0   4    28922.12    28861.22    385.55 o 
   2   0   4    21813.51    22856.52    382.85 o 
   3   0   4     5705.82     6324.92     73.67 o 
   4   0   4    14054.41    14025.30    158.24 o 
   5   0   4     5669.55     5608.18     94.53 o 
   6   0   4    13908.33    14110.93    202.48 o 
   7   0   4     1263.33     1276.54     40.10 o 
   8   0   4    25338.46    25523.95    408.54 o 
   9   0   4      184.77      241.20     24.51 o 
  10   0   4    27827.31    26953.62    818.21 o 
  11   0   4      750.61      848.39     27.66 o 
  12   0   4    18822.78    18666.54    306.32 o 
  13   0   4     1428.04     1470.91     38.61 o 
  14   0   4    11333.46    11226.93    192.47 o 
  15   0   4      524.53      526.48     22.84 o 
  16   0   4     1298.92     1348.24     38.68 o 
  17   0   4        2.42      -12.76      8.51 o 
  18   0   4      189.30      183.43     22.15 o 
  19   0   4       23.89       17.59     12.99 o 
  20   0   4     1367.16      965.39     47.10 o 
   1   1   4    16196.19    16611.08    141.48 o 
   2   1   4     2011.46     2161.61     20.21 o 
   3   1   4       57.86       61.94      3.14 o 
   4   1   4     1643.31     1561.09     15.27 o 
   5   1   4      988.66     1018.55     10.77 o 
   6   1   4       76.14       93.36      4.96 o 
   7   1   4        1.01        4.59      3.47 o 
   8   1   4      615.41      651.30     10.22 o 
   9   1   4     3334.13     3287.61     39.67 o 
  10   1   4      570.12      616.63     13.61 o 
  11   1   4     5660.38     5417.81     61.52 o 
  12   1   4      206.61      202.72      8.86 o 
  13   1   4      940.71      883.98     20.36 o 
  14   1   4      166.35      142.05      9.98 o 
  15   1   4       10.50       30.98      9.46 o 
  16   1   4      266.91      218.27     12.54 o 
  17   1   4        0.23        8.44      6.85 o 
  18   1   4        0.92        4.36      7.14 o 
  19   1   4        3.61       10.15      7.16 o 
  20   1   4        0.05        1.10      9.41 o 
   0   2   4     2259.87     2104.37     28.96 o 
   1   2   4      171.04      198.11      6.35 o 
   2   2   4    14382.79    14858.79    119.34 o 
   3   2   4      155.61      176.25      6.85 o 
   4   2   4    26498.09    25963.75    206.05 o 
   5   2   4      872.55      926.76     12.43 o 
   6   2   4    27766.37    27724.14    235.02 o 
   7   2   4      272.85      328.81      6.10 o 
   8   2   4    12354.11    12038.99    105.63 o 
   9   2   4      373.19      358.14      7.55 o 
  10   2   4     7120.64     7296.05     72.59 o 
  11   2   4      374.59      335.02     14.97 o 
  12   2   4     2992.02     3165.75     40.57 o 
  13   2   4       18.17       12.48      4.89 o 
  14   2   4     4498.03     4581.99     63.69 o 
  15   2   4        0.84       10.72      6.78 o 
  16   2   4     5710.28     5702.92     77.40 o 
  17   2   4      122.65      147.99     11.26 o 
  18   2   4     3175.23     3269.74     51.30 o 
  19   2   4       10.87       -6.85      8.84 o 
  20   2   4     1254.41     1220.10     40.55 o 
   1   3   4      834.32     1008.25     12.60 o 
   2   3   4      109.68       96.21      4.54 o 
   3   3   4     6792.41     6683.75     57.14 o 
   4   3   4     1797.39     1761.53     19.60 o 
   5   3   4    12168.02    11877.88     97.59 o 
   6   3   4     5583.99     5657.46     53.02 o 
   7   3   4    13140.46    12840.88    105.31 o 
   8   3   4      460.09      485.66      9.54 o 
   9   3   4    12924.33    13016.59    107.01 o 
  10   3   4        8.59       17.50      4.17 o 
  11   3   4     3261.73     3423.50     39.13 o 
  12   3   4      175.81      186.05      7.20 o 
  13   3   4     1078.34     1029.66     21.23 o 
  14   3   4     1521.69     1541.06     29.82 o 
  15   3   4     2025.10     2053.84     36.39 o 
  16   3   4      479.45      524.73     17.55 o 
  17   3   4     1528.17     1600.21     35.16 o 
  18   3   4       21.97        2.50      7.36 o 
  19   3   4      440.44      411.48     20.58 o 
  20   3   4       12.25       -4.20      9.27 o 
   0   4   4    18734.68    17492.25    200.94 o 
   1   4   4      357.19      476.83     10.81 o 
   2   4   4    11114.21    11098.88     92.60 o 
   3   4   4     3792.04     3992.94     40.29 o 
   4   4   4     1231.32     1472.91     17.49 o 
   5   4   4        2.45       -2.74      2.79 o 
   6   4   4      328.64      367.76      8.85 o 
   7   4   4      119.48       74.18      4.56 o 
   8   4   4     2490.28     2614.28     28.79 o 
   9   4   4       11.93       35.53      5.00 o 
  10   4   4     5772.31     5727.01     55.64 o 
  11   4   4      107.48       95.39      6.92 o 
  12   4   4     2371.87     2419.34     31.95 o 
  13   4   4      145.99      154.73      9.61 o 
  14   4   4      901.90      887.25     23.77 o 
  15   4   4        4.90       -9.27      6.18 o 
  16   4   4      577.14      611.29     22.70 o 
  17   4   4       39.34       36.44     13.06 o 
  18   4   4      555.84      539.66     22.68 o 
  19   4   4       11.02        6.59      9.69 o 
  20   4   4      810.64      859.63     35.92 o 
   1   5   4    13093.39    12633.65    105.89 o 
   2   5   4       35.06       53.50      4.56 o 
   3   5   4    11093.98    11330.97     95.85 o 
   4   5   4       62.52       41.42      4.43 o 
   5   5   4     2566.07     2471.18     34.39 o 
   6   5   4      171.41      151.44      6.52 o 
   7   5   4     3465.77     3467.34     35.11 o 
   8   5   4        1.85       -2.62      3.37 o 
   9   5   4     9080.89     8853.15     82.71 o 
  10   5   4      121.08      155.69      7.00 o 
  11   5   4     6401.22     6337.12     62.87 o 
  12   5   4        4.97       10.73      6.48 o 
  13   5   4     4111.54     4084.15     53.79 o 
  14   5   4       28.31       25.90      7.03 o 
  15   5   4     2526.10     2520.21     38.85 o 
  16   5   4        9.12        5.06      7.86 o 
  17   5   4      607.80      610.17     21.36 o 
  18   5   4        0.17        3.73     10.96 o 
  19   5   4      643.07      654.07     26.64 o 
  20   5   4       12.29        9.62     10.87 o 
  21   5   4     1237.42     1324.94     68.13 o 
   0   6   4        8.97        4.05      8.34 o 
   1   6   4       14.95        1.72      4.07 o 
   2   6   4     1248.78     1284.14     18.17 o 
   3   6   4     1643.35     1606.49     23.27 o 
   4   6   4     2727.74     2746.45     30.34 o 
   5   6   4     1094.16     1075.58     17.81 o 
   6   6   4      457.54      467.21     12.46 o 
   7   6   4      545.95      507.72     13.54 o 
   8   6   4        8.09        4.39      4.49 o 
   9   6   4       13.58       -5.03      4.26 o 
  10   6   4      367.65      347.52     11.09 o 
  11   6   4      206.18      192.86      9.36 o 
  12   6   4      481.24      465.10     14.01 o 
  13   6   4      206.68      205.28     11.98 o 
  14   6   4      109.42       94.05      9.58 o 
  15   6   4      140.40      136.08     10.99 o 
  16   6   4      856.75      926.53     25.85 o 
  17   6   4      115.45      137.41     15.45 o 
  18   6   4      522.64      618.91     26.95 o 
  19   6   4        1.48      -14.33     10.09 o 
  20   6   4      123.38      133.87     16.49 o 
   1   7   4     4319.34     4509.52     45.53 o 
   2   7   4      194.16      209.45      8.79 o 
   3   7   4     6572.21     6344.22     60.08 o 
   4   7   4       45.25       46.35      6.44 o 
   5   7   4     7339.76     7037.69     65.66 o 
   6   7   4      767.78      766.20     15.05 o 
   7   7   4     4427.60     4633.02     50.75 o 
   8   7   4       46.08       43.85      6.03 o 
   9   7   4     1874.01     1824.08     24.48 o 
  10   7   4        0.15       -7.37      4.91 o 
  11   7   4     1021.36      942.91     28.77 o 
  12   7   4        4.36       -7.72      5.15 o 
  13   7   4     1217.45     1212.90     26.26 o 
  14   7   4      152.94      165.02     12.16 o 
  15   7   4     2083.33     2140.42     37.41 o 
  16   7   4      172.35      175.41     14.45 o 
  17   7   4     1833.06     1951.44     48.21 o 
  18   7   4       44.12       54.17     14.24 o 
  19   7   4     1076.77     1183.94     37.44 o 
   0   8   4      159.90      140.84     12.25 o 
   1   8   4        0.11      -10.19      8.59 o 
   2   8   4       69.94       69.38      6.98 o 
   3   8   4       14.24        0.04      7.39 o 
   4   8   4     1018.08      995.10     17.90 o 
   5   8   4       61.06       55.34      6.77 o 
   6   8   4      764.78      781.91     15.90 o 
   7   8   4       13.69        4.92      5.45 o 
   8   8   4      438.69      447.91     15.34 o 
   9   8   4        1.82       -7.50      5.00 o 
  10   8   4        0.23       -9.09      6.06 o 
  11   8   4       19.19       10.45      6.95 o 
  12   8   4        2.48        3.47      7.32 o 
  13   8   4       18.22        7.11      8.51 o 
  14   8   4      146.70      151.56     12.77 o 
  15   8   4        9.22        4.83      8.24 o 
  16   8   4      177.39      197.95     19.09 o 
  17   8   4        2.68      -14.82     10.08 o 
   1   9   4     3730.14     3758.77     45.63 o 
   2   9   4       40.97       82.53      8.54 o 
   3   9   4     2801.00     2736.57     34.22 o 
   4   9   4      356.49      385.37     13.61 o 
   5   9   4      629.65      620.35     15.15 o 
   6   9   4      148.74      136.84      8.89 o 
   7   9   4      346.43      337.79     14.19 o 
   8   9   4       26.17       12.02      6.33 o 
   9   9   4      921.75      863.78     19.64 o 
  10   9   4       12.78       16.22      7.38 o 
  11   9   4     1001.09      996.19     21.60 o 
  12   9   4       73.25       71.90      9.18 o 
  13   9   4      806.25      823.70     27.20 o 
  14   9   4       69.59       74.14     11.02 o 
  15   9   4      505.57      516.48     23.28 o 
   0  10   4     1049.17     1018.46     32.61 o 
   1  10   4       53.37       66.48      8.50 o 
   2  10   4     1172.81     1207.15     22.09 o 
   3  10   4       56.10       56.55      7.99 o 
   4  10   4      725.05      751.86     17.65 o 
   5  10   4       90.81       82.22      8.68 o 
   6  10   4      102.40      109.10      9.11 o 
   7  10   4       30.84       10.84      6.89 o 
   8  10   4      255.83      267.83     12.51 o 
   9  10   4        0.01      -10.17      6.78 o 
  10  10   4      552.07      544.57     17.50 o 
  11  10   4        6.68        0.55      7.60 o 
  12  10   4      242.78      236.61     14.46 o 
   1  11   4       70.82       50.75      8.19 o 
   2  11   4       25.62       10.69      7.66 o 
   3  11   4      413.24      354.68     15.39 o 
   4  11   4        0.15       -3.64      7.35 o 
   5  11   4      536.50      544.80     16.54 o 
   6  11   4        5.46        9.51      7.97 o 
   7  11   4      320.39      322.88     14.17 o 
   8  11   4        9.28      -10.12      7.83 o 
   1   1   5    33451.32    33130.00    284.41 o 
   2   1   5     2610.17     2916.47     28.64 o 
   3   1   5    13980.93    13876.47    119.64 o 
   4   1   5     5551.46     6033.89     50.86 o 
   5   1   5    19392.37    19589.19    156.38 o 
   6   1   5     3507.74     3710.97     32.59 o 
   7   1   5    17832.71    17607.93    151.32 o 
   8   1   5      278.60      259.43      8.22 o 
   9   1   5     5104.74     5054.37     57.73 o 
  10   1   5      502.94      545.60     19.18 o 
  11   1   5     8188.11     8170.36     89.28 o 
  12   1   5      535.71      556.83     16.33 o 
  13   1   5     5668.62     5743.73     76.47 o 
  14   1   5      565.39      565.55     24.60 o 
  15   1   5     4033.23     4033.40     58.70 o 
  16   1   5       10.91        3.48      6.99 o 
  17   1   5     3771.00     3831.63     57.84 o 
  18   1   5      146.88      166.66     12.63 o 
  19   1   5     3465.38     3604.18     56.49 o 
  20   1   5       14.06        8.31     10.02 o 
  21   1   5     1530.53     1586.58     48.28 o 
   0   2   5     1443.38     1472.55     22.72 o 
   1   2   5     1296.08     1396.89     16.65 o 
   2   2   5     7130.45     6884.76     62.09 o 
   3   2   5     1029.69      874.84     11.05 o 
   4   2   5     8644.68     8790.33     72.94 o 
   5   2   5     4993.30     5028.42     43.78 o 
   6   2   5     2845.94     2682.13     25.49 o 
   7   2   5     1281.42     1270.13     14.78 o 
   8   2   5      940.75      733.76     10.91 o 
   9   2   5      282.79      268.24      6.57 o 
  10   2   5      544.59      574.25      9.64 o 
  11   2   5        3.28       -5.75      3.83 o 
  12   2   5      265.58      292.53     12.24 o 
  13   2   5      804.60      761.20     19.74 o 
  14   2   5     1186.83     1112.55     24.83 o 
  15   2   5     1552.30     1579.09     31.02 o 
  16   2   5     1288.49     1380.43     39.46 o 
  17   2   5      338.45      344.81     16.44 o 
  18   2   5      943.86     1041.09     26.17 o 
  19   2   5       12.28       -3.91      8.45 o 
  20   2   5      591.09      607.32     24.84 o 
  21   2   5       51.63       27.82     11.10 o 
   1   3   5    11782.39    11684.92     96.29 o 
   2   3   5     1724.19     1849.41     21.41 o 
   3   3   5    10433.23    10470.13     87.04 o 
   4   3   5       16.05       18.22      3.14 o 
   5   3   5     5582.07     5420.05     47.89 o 
   6   3   5      298.05      323.78      7.43 o 
   7   3   5     5692.34     5764.97     54.46 o 
   8   3   5       70.95       69.69      4.93 o 
   9   3   5     5388.71     5375.47     47.87 o 
  10   3   5      102.33      128.85      5.88 o 
  11   3   5     5468.75     5145.06     50.52 o 
  12   3   5        5.47        4.21      4.96 o 
  13   3   5     3788.79     3834.64     49.40 o 
  14   3   5      110.30      104.02     10.02 o 
  15   3   5     3167.70     3152.30     50.16 o 
  16   3   5       32.01       10.22      8.11 o 
  17   3   5      937.70      935.99     24.91 o 
  18   3   5       58.15       49.96      9.75 o 
  19   3   5     1088.19     1126.93     32.58 o 
  20   3   5        1.46      -15.84     10.56 o 
  21   3   5      775.08      786.17     28.29 o 
   0   4   5    19157.04    19714.77    226.02 o 
   1   4   5      445.94      563.19     10.32 o 
   2   4   5    10614.99    10487.02     88.32 o 
   3   4   5     1365.33     1296.20     17.67 o 
   4   4   5     3436.67     3089.75     30.73 o 
   5   4   5     1507.52     1385.31     17.14 o 
   6   4   5     5035.39     4984.58     45.78 o 
   7   4   5      152.11      125.27      5.90 o 
   8   4   5     3620.45     3755.44     36.31 o 
   9   4   5        3.89       -0.24      3.48 o 
  10   4   5     4854.49     4787.64     48.65 o 
  11   4   5      136.13      139.27      7.29 o 
  12   4   5     4765.32     4721.74     59.02 o 
  13   4   5      596.26      580.86     16.41 o 
  14   4   5     1858.79     1845.77     35.07 o 
  15   4   5      619.71      616.36     19.82 o 
  16   4   5     1371.52     1365.45     31.72 o 
  17   4   5       26.30        8.80      8.19 o 
  18   4   5     1385.54     1383.68     31.49 o 
  19   4   5        1.19      -13.35      8.90 o 
  20   4   5      731.93      746.15     28.49 o 
  21   4   5       37.91       45.74     12.89 o 
   1   5   5        5.24       33.01      8.13 o 
   2   5   5     1076.49     1127.10     16.02 o 
   3   5   5      911.92      916.68     14.25 o 
   4   5   5     1963.58     1869.64     24.08 o 
   5   5   5     3115.81     3040.78     31.69 o 
   6   5   5     1349.71     1187.99     17.98 o 
   7   5   5     3916.01     3841.65     41.03 o 
   8   5   5      637.47      582.18     11.59 o 
   9   5   5     1208.31     1199.84     17.03 o 
  10   5   5      128.00      110.87      9.59 o 
  11   5   5     1063.39     1177.71     19.12 o 
  12   5   5     1386.43     1296.77     26.17 o 
  13   5   5      351.84      374.40     14.54 o 
  14   5   5       56.80       48.07      7.81 o 
  15   5   5      505.49      499.82     20.20 o 
  16   5   5      167.43      156.74     12.80 o 
  17   5   5      546.52      556.25     20.78 o 
  18   5   5       20.40        4.24      9.85 o 
  19   5   5      136.40      111.47     18.61 o 
  20   5   5        0.54       -1.61     10.90 o 
  21   5   5       11.57       15.52     14.44 o 
   0   6   5     5080.05     4900.36     67.10 o 
   1   6   5       35.71       42.14      5.02 o 
   2   6   5     4628.01     4508.18     44.42 o 
   3   6   5      177.97      196.61      8.10 o 
   4   6   5     6495.17     6508.69     60.26 o 
   5   6   5        4.44        9.97      4.49 o 
   6   6   5     9580.04     9507.23     89.75 o 
   7   6   5      288.26      264.22      9.22 o 
   8   6   5     5200.25     5083.95     54.75 o 
   9   6   5       26.19        7.75      4.46 o 
  10   6   5     2459.09     2441.01     33.67 o 
  11   6   5       15.88       12.07      5.58 o 
  12   6   5     1946.35     1882.68     32.56 o 
  13   6   5        0.13       -4.50      6.35 o 
  14   6   5     2494.12     2475.89     44.17 o 
  15   6   5      189.67      192.56     14.02 o 
  16   6   5     2070.48     2080.07     41.25 o 
  17   6   5       53.62       79.97     12.36 o 
  18   6   5     1763.07     1928.58     53.08 o 
  19   6   5        6.05        7.48     11.47 o 
  20   6   5      855.08      832.78     32.06 o 
   1   7   5      264.08      256.72      9.76 o 
   2   7   5      251.15      201.38      8.80 o 
   3   7   5       40.28       43.72      6.61 o 
   4   7   5       43.41       24.22      5.76 o 
   5   7   5      462.21      452.89     13.03 o 
   6   7   5      348.49      360.37     12.58 o 
   7   7   5      228.94      222.21      9.60 o 
   8   7   5      113.85      111.99      8.54 o 
   9   7   5        4.74        2.64      5.51 o 
  10   7   5        0.44       -7.94      5.29 o 
  11   7   5      353.69      317.91     12.83 o 
  12   7   5      231.15      230.62     13.17 o 
  13   7   5       18.21       13.14      7.67 o 
  14   7   5      163.41      169.50     14.89 o 
  15   7   5       60.18       80.78     11.81 o 
  16   7   5       13.65       26.62     10.15 o 
  17   7   5      110.80      143.14     17.10 o 
  18   7   5        0.52       -0.75     10.80 o 
   0   8   5     3004.91     2966.60     63.44 o 
   1   8   5      230.40      222.84      9.95 o 
   2   8   5     2850.49     2786.30     33.46 o 
   3   8   5      705.13      631.23     14.60 o 
   4   8   5     1856.07     1868.09     27.69 o 
   5   8   5      190.92      201.89      9.60 o 
   6   8   5     1613.40     1640.92     23.99 o 
   7   8   5       53.18       86.17      8.13 o 
   8   8   5     2142.03     2228.22     29.25 o 
   9   8   5      139.84      132.22      9.53 o 
  10   8   5     3349.45     3280.28     41.57 o 
  11   8   5       23.98       32.66      7.44 o 
  12   8   5     3080.18     3071.71     48.32 o 
  13   8   5      125.20      131.81     12.12 o 
  14   8   5     1355.14     1398.48     30.61 o 
  15   8   5      257.28      275.51     17.73 o 
  16   8   5      256.10      244.57     17.26 o 
  17   8   5       91.10      100.14     15.67 o 
   1   9   5     1291.15     1315.57     22.23 o 
   2   9   5      214.44      189.96     10.93 o 
   3   9   5      305.60      294.23     12.74 o 
   4   9   5       20.16        9.88      6.59 o 
   5   9   5       61.40       67.94      7.37 o 
   6   9   5        9.09       -1.19      8.01 o 
   7   9   5       22.54       18.23      6.49 o 
   8   9   5       49.41       26.69      7.52 o 
   9   9   5      423.78      440.13     15.53 o 
  10   9   5        7.90       11.79      7.71 o 
  11   9   5     1095.25     1202.42     24.11 o 
  12   9   5       18.43       12.70     10.78 o 
  13   9   5      426.54      438.34     21.49 o 
  14   9   5       10.48        2.59      8.97 o 
   0  10   5      369.82      347.76     18.98 o 
   1  10   5       12.91       -6.76      6.82 o 
   2  10   5      379.37      349.97     13.54 o 
   3  10   5       39.18       32.06      7.53 o 
   4  10   5      911.89      913.97     19.46 o 
   5  10   5       98.36      108.95      9.31 o 
   6  10   5     1699.89     1759.21     27.62 o 
   7  10   5       30.00       42.08      7.81 o 
   8  10   5      649.71      646.07     18.49 o 
   9  10   5       17.69       22.51      8.38 o 
  10  10   5      157.88      164.33     11.88 o 
  11  10   5       48.39       31.23      9.58 o 
   1  11   5      105.26       88.04     10.77 o 
   2  11   5       34.90       21.89      8.11 o 
   3  11   5      397.31      418.13     15.26 o 
   4  11   5       43.67       69.15      9.86 o 
   5  11   5      941.50     1004.43     21.92 o 
   6  11   5      101.15      126.70     10.67 o 
   7  11   5      995.44     1076.53     24.75 o 
   0   0   6    85139.85    84182.75   1358.02 o 
   1   0   6     5770.33     6944.97    206.62 o 
   2   0   6    42924.84    43430.13    563.09 o 
   3   0   6     3436.78     3680.89     46.68 o 
   4   0   6     9165.75     9079.25    105.98 o 
   5   0   6      246.06      298.32     26.01 o 
   6   0   6     1121.72     1185.25     18.11 o 
   7   0   6       11.57       15.50      5.06 o 
   8   0   6    11508.76    11818.30    158.33 o 
   9   0   6       19.99       22.66      7.59 o 
  10   0   6     5333.06     5416.75    101.70 o 
  11   0   6      237.49      277.51     17.34 o 
  12   0   6     7426.48     7477.45    135.85 o 
  13   0   6        0.06        8.29      8.49 o 
  14   0   6     4077.12     4143.76     89.20 o 
  15   0   6      313.42      339.97     42.30 o 
  16   0   6     2439.07     2385.33     58.91 o 
  17   0   6        2.24       -1.06     11.05 o 
  18   0   6     3451.49     3462.71     78.20 o 
  19   0   6      160.03      139.36     18.24 o 
  20   0   6     3455.45     3758.82     85.15 o 
  21   0   6       22.28       35.85     21.01 o 
  22   0   6     2880.84     2933.77    102.85 o 
   1   1   6    24453.21    25058.48    213.01 o 
   2   1   6     3007.56     3283.11     32.46 o 
   3   1   6      987.75     1047.94     12.50 o 
   4   1   6      731.53      753.51     10.09 o 
   5   1   6      236.93      227.60      5.70 o 
   6   1   6      223.63      246.63      6.22 o 
   7   1   6     1875.51     1988.39     20.85 o 
   8   1   6       25.23       26.08      4.24 o 
   9   1   6        4.18        4.08      8.20 o 
  10   1   6        2.11       -1.35      3.66 o 
  11   1   6     1251.00     1297.76     25.85 o 
  12   1   6      122.00      117.52      9.53 o 
  13   1   6      276.09      272.10     20.17 o 
  14   1   6       12.66       15.29      7.03 o 
  15   1   6      186.76      159.09     11.67 o 
  16   1   6      328.47      314.11     15.97 o 
  17   1   6       50.13       50.59      9.86 o 
  18   1   6       26.58       21.81      9.41 o 
  19   1   6      195.93      196.95     14.38 o 
  20   1   6        0.28      -11.76      8.96 o 
  21   1   6      593.35      663.89     27.26 o 
  22   1   6       27.13       15.31     14.82 o 
   0   2   6    20590.10    20221.70    265.36 o 
   1   2   6        0.55       61.58     10.47 o 
   2   2   6     8465.46     8441.63     70.88 o 
   3   2   6       40.80       39.83      3.34 o 
   4   2   6    28078.43    27758.66    220.59 o 
   5   2   6       11.01       16.35      2.87 o 
   6   2   6    18807.17    18726.71    150.69 o 
   7   2   6     1301.36     1311.71     14.81 o 
   8   2   6     4942.06     4748.10     45.77 o 
   9   2   6      204.00      239.12      6.41 o 
  10   2   6      696.90      711.13     15.13 o 
  11   2   6      557.04      517.05     13.02 o 
  12   2   6     1349.51     1403.22     28.11 o 
  13   2   6       25.18       13.92      6.61 o 
  14   2   6     3634.28     3635.59     55.15 o 
  15   2   6       29.82       44.17      8.66 o 
  16   2   6     6807.62     6909.09     93.22 o 
  17   2   6        9.99       26.07      9.11 o 
  18   2   6     4305.09     4394.88     66.55 o 
  19   2   6      174.92      185.53     14.52 o 
  20   2   6     1853.18     1948.82     39.16 o 
  21   2   6       11.72       -4.61     10.51 o 
  22   2   6      517.99      555.66     30.26 o 
   1   3   6     5124.38     5086.32     45.73 o 
   2   3   6     1608.77     1527.16     19.20 o 
   3   3   6    12950.90    12480.54    110.26 o 
   4   3   6      511.04      568.20      9.73 o 
   5   3   6    11781.67    11124.67     92.69 o 
   6   3   6      905.83      978.43     13.16 o 
   7   3   6     4977.86     4785.98     43.51 o 
   8   3   6      392.43      370.71      9.60 o 
   9   3   6       14.44       46.78     10.51 o 
  10   3   6       34.00       27.48      4.33 o 
  11   3   6      121.12       98.87      8.60 o 
  12   3   6       15.09        7.44      5.40 o 
  13   3   6      719.17      744.88     29.38 o 
  14   3   6      313.04      285.42     14.63 o 
  15   3   6     2563.82     2631.78     45.06 o 
  16   3   6       51.70       63.86     10.26 o 
  17   3   6     3597.22     3668.62     58.37 o 
  18   3   6       33.22       42.29     10.70 o 
  19   3   6     1772.27     1761.04     44.09 o 
  20   3   6       47.90       43.87     12.55 o 
  21   3   6      533.38      541.77     25.49 o 
   0   4   6     4516.56     4503.38     59.67 o 
   1   4   6      123.48      118.56      5.59 o 
   2   4   6     1941.64     1824.85     20.99 o 
   3   4   6        0.27       -1.43      2.96 o 
   4   4   6     1365.29     1385.94     17.46 o 
   5   4   6      369.52      340.83      8.43 o 
   6   4   6      451.48      481.50      9.68 o 
   7   4   6      189.65      161.32      6.38 o 
   8   4   6     4833.12     4804.86     44.80 o 
   9   4   6      102.23       85.21      6.13 o 
  10   4   6     9695.93     9601.52     89.23 o 
  11   4   6      281.48      312.98     12.86 o 
  12   4   6     8724.34     8648.21     98.43 o 
  13   4   6      414.95      389.95     16.59 o 
  14   4   6     1154.99     1143.71     27.16 o 
  15   4   6        0.20      -10.84      7.23 o 
  16   4   6       15.21        7.79      8.23 o 
  17   4   6       66.54       57.65     10.21 o 
  18   4   6       63.64       32.67      9.93 o 
  19   4   6       11.63       -5.75      8.51 o 
  20   4   6      150.49      164.09     20.45 o 
  21   4   6        6.47        8.80     11.38 o 
   1   5   6    15411.70    15146.66    126.26 o 
   2   5   6      258.44      348.33      9.62 o 
   3   5   6     9587.99     9491.31     82.43 o 
   4   5   6      211.75      203.96      7.69 o 
   5   5   6     2248.96     2331.45     26.32 o 
   6   5   6       33.63       26.36      4.53 o 
   7   5   6     1060.96     1006.50     17.94 o 
   8   5   6        4.21       -4.10      3.85 o 
   9   5   6     3543.75     3496.42     39.18 o 
  10   5   6       79.03       77.29      6.72 o 
  11   5   6     5857.81     5701.86     70.38 o 
  12   5   6        7.50       21.21      7.01 o 
  13   5   6     3723.35     3624.68     50.30 o 
  14   5   6       40.65       29.60      8.93 o 
  15   5   6     1302.21     1292.68     30.21 o 
  16   5   6        0.14      -11.02      7.35 o 
  17   5   6     1036.62      996.77     27.45 o 
  18   5   6       16.56        2.43      8.87 o 
  19   5   6     1470.67     1524.30     41.54 o 
  20   5   6        0.56        1.27     11.47 o 
   0   6   6     1618.98     1440.06     28.34 o 
   1   6   6      658.61      636.08     13.03 o 
   2   6   6      501.34      471.56     11.41 o 
   3   6   6      871.57      784.26     14.34 o 
   4   6   6      703.29      719.04     14.45 o 
   5   6   6        0.34       -6.81      4.54 o 
   6   6   6     2059.50     2040.85     25.38 o 
   7   6   6       66.89       74.63      6.33 o 
   8   6   6     1956.62     1944.72     26.64 o 
   9   6   6       89.54       61.62      7.43 o 
  10   6   6       62.29       69.48      7.05 o 
  11   6   6        4.64       -0.50      7.18 o 
  12   6   6       46.27       44.40     10.66 o 
  13   6   6       93.07       88.96      9.74 o 
  14   6   6      353.11      336.80     17.60 o 
  15   6   6        0.29        6.54      8.62 o 
  16   6   6      232.33      215.21     15.51 o 
  17   6   6       70.49       97.92     14.47 o 
  18   6   6        0.32       29.74     12.59 o 
  19   6   6       12.17       16.95     12.17 o 
   1   7   6      594.93      575.19     13.04 o 
   2   7   6      173.63      146.62      7.95 o 
   3   7   6     1629.91     1601.59     22.59 o 
   4   7   6      206.14      208.99      9.29 o 
   5   7   6     7532.85     7300.53    112.16 o 
   6   7   6       47.80       59.35      7.17 o 
   7   7   6     8659.09     8504.91     78.12 o 
   8   7   6      161.25      162.31      8.67 o 
   9   7   6     4034.26     4100.63     51.59 o 
  10   7   6       52.63       67.94      8.18 o 
  11   7   6     1792.91     1854.26     30.28 o 
  12   7   6       28.47       22.00      8.03 o 
  13   7   6     1776.89     1727.07     33.05 o 
  14   7   6       50.75       62.88     11.30 o 
  15   7   6     2040.62     2147.25     43.73 o 
  16   7   6       20.59       22.21     10.32 o 
  17   7   6     1151.99     1154.84     31.56 o 
  18   7   6       26.68       19.53     22.78 o 
   0   8   6       11.34        7.51      7.96 o 
   1   8   6       12.75       -7.59      5.06 o 
   2   8   6      303.68      319.86     11.51 o 
   3   8   6       60.63       36.91      6.74 o 
   4   8   6      329.26      325.52     13.11 o 
   5   8   6        0.41       -8.19      5.46 o 
   6   8   6      476.34      457.62     16.16 o 
   7   8   6       41.16       30.50      6.39 o 
   8   8   6       89.14       84.48      8.58 o 
   9   8   6       66.11       63.36      8.44 o 
  10   8   6       23.05       38.29      8.26 o 
  11   8   6        0.16       11.69      9.94 o 
  12   8   6        0.51       26.62      8.76 o 
  13   8   6       76.17       64.25     10.80 o 
  14   8   6      209.56      205.12     14.65 o 
  15   8   6       14.04       18.24     10.15 o 
  16   8   6      360.45      361.05     20.47 o 
   1   9   6     1642.59     1558.20     24.66 o 
   2   9   6       91.80       93.20      8.42 o 
   3   9   6      659.58      637.75     16.78 o 
   4   9   6       10.88       -6.51      6.15 o 
   5   9   6      345.09      354.31     12.73 o 
   6   9   6       64.90       65.31      7.67 o 
   7   9   6     1401.54     1385.61     25.17 o 
   8   9   6       14.23       28.11      7.71 o 
   9   9   6     2407.91     2442.69     39.42 o 
  10   9   6        1.16       34.48      8.55 o 
  11   9   6     2131.59     2296.11     47.43 o 
  12   9   6       28.84       44.74     10.56 o 
  13   9   6     1036.65     1095.95     28.74 o 
  14   9   6       75.35       94.76     12.10 o 
   0  10   6      446.87      414.63     22.86 o 
   1  10   6        8.00       -9.37      6.25 o 
   2  10   6      271.02      271.97     13.69 o 
   3  10   6       13.41       -6.25      9.06 o 
   4  10   6      119.11      125.95      9.57 o 
   5  10   6        0.19       -1.02      6.60 o 
   6  10   6      302.62      309.70     13.24 o 
   7  10   6        0.40       10.32      7.85 o 
   8  10   6      702.01      741.02     19.89 o 
   9  10   6        6.99       25.75      8.40 o 
  10  10   6     1213.47     1374.59     29.31 o 
   1  11   6       62.21       35.27      8.01 o 
   2  11   6       37.25       10.30      7.54 o 
   3  11   6      379.13      384.68     15.16 o 
   4  11   6       30.53       30.55      8.27 o 
   5  11   6      529.59      525.43     16.70 o 
   1   1   7    14382.45    14631.69    119.04 o 
   2   1   7      304.67      446.95     11.70 o 
   3   1   7    29148.24    30071.96    261.20 o 
   4   1   7     1609.70     1468.00     16.53 o 
   5   1   7    16399.52    16393.53    132.55 o 
   6   1   7     1544.45     1489.39     16.29 o 
   7   1   7     6540.49     6615.72     56.51 o 
   8   1   7      454.11      467.35      9.16 o 
   9   1   7     3924.20     3959.03     71.94 o 
  10   1   7       57.97       50.43      8.25 o 
  11   1   7     3264.83     3122.93     48.16 o 
  12   1   7       74.62       89.97      9.13 o 
  13   1   7     2934.16     3019.99     48.24 o 
  14   1   7      748.71      746.85     21.59 o 
  15   1   7     4337.03     4392.36     65.19 o 
  16   1   7      282.25      265.22     15.39 o 
  17   1   7     4193.22     4175.09     64.10 o 
  18   1   7       72.81       63.41     10.89 o 
  19   1   7     3076.02     3195.31     60.17 o 
  20   1   7       25.30       30.12     10.42 o 
  21   1   7     1864.52     2107.94     42.55 o 
  22   1   7       13.19       26.58     18.17 o 
   0   2   7     9880.39     9924.31    117.55 o 
   1   2   7     1866.18     1952.53     21.01 o 
   2   2   7     7856.10     7626.36     69.80 o 
   3   2   7     2090.27     2084.74     21.98 o 
   4   2   7     4673.81     4477.55     40.73 o 
   5   2   7      409.28      387.54      7.81 o 
   6   2   7      241.46      229.20      6.33 o 
   7   2   7     1176.20     1102.47     13.62 o 
   8   2   7       39.14       56.56      4.89 o 
   9   2   7       33.51       23.00      5.03 o 
  10   2   7      724.82      707.07     15.81 o 
  11   2   7      464.07      434.33     16.48 o 
  12   2   7      307.39      282.79     14.12 o 
  13   2   7       71.11       45.39      8.40 o 
  14   2   7      515.63      488.10     18.03 o 
  15   2   7       64.51       53.84      9.69 o 
  16   2   7      957.00     1018.50     26.52 o 
  17   2   7      218.78      227.82     15.46 o 
  18   2   7     1169.76     1272.18     35.28 o 
  19   2   7        8.27       10.89      9.56 o 
  20   2   7      813.19      899.85     30.46 o 
  21   2   7       19.59        1.69     11.44 o 
  22   2   7      188.24      171.28     22.04 o 
   1   3   7    12681.27    12639.49    105.03 o 
   2   3   7     1336.77     1544.13     21.42 o 
   3   3   7     4048.99     4034.59     38.07 o 
   4   3   7      252.66      232.22      7.02 o 
   5   3   7     2790.31     2850.98     28.79 o 
   6   3   7      554.37      554.21     10.05 o 
   7   3   7     4471.07     4241.04     39.74 o 
   8   3   7        0.12        1.80      3.22 o 
   9   3   7     6589.52     6436.47     61.73 o 
  10   3   7      131.99      151.64      9.08 o 
  11   3   7     4101.06     4225.54     53.81 o 
  12   3   7       77.51       72.07      9.31 o 
  13   3   7     2662.79     2618.24     44.62 o 
  14   3   7        7.29        6.22      7.80 o 
  15   3   7     3077.44     3073.30     51.25 o 
  16   3   7       31.02       34.43      9.44 o 
  17   3   7      738.83      792.71     24.39 o 
  18   3   7        0.01       -1.81      8.48 o 
  19   3   7      528.58      565.75     21.94 o 
  20   3   7        0.20      -19.88     13.25 o 
  21   3   7      670.54      693.33     28.65 o 
   0   4   7    15000.27    14488.04    170.36 o 
   1   4   7      131.39      205.30     17.40 o 
   2   4   7    13537.43    13290.09    111.20 o 
   3   4   7     1562.04     1550.77     19.39 o 
   4   4   7     3676.16     3746.95     39.20 o 
   5   4   7      283.43      293.63      8.37 o 
   6   4   7     1704.76     1722.27     20.64 o 
   7   4   7      144.72      137.95      6.21 o 
   8   4   7     2958.06     2951.81     36.75 o 
   9   4   7       82.92       64.87      5.99 o 
  10   4   7     1434.81     1529.97     27.09 o 
  11   4   7      157.62      178.80     10.76 o 
  12   4   7     1612.39     1656.10     33.78 o 
  13   4   7      454.71      440.00     22.17 o 
  14   4   7     2779.48     2558.15     45.25 o 
  15   4   7       44.61       32.44      9.11 o 
  16   4   7     2119.54     2029.33     39.91 o 
  17   4   7       60.94       73.74     14.58 o 
  18   4   7     1028.28      994.10     27.38 o 
  19   4   7        1.68        1.19      8.71 o 
  20   4   7      771.83      784.82     29.87 o 
  21   4   7        6.53        6.98     14.30 o 
   1   5   7       67.65       51.70      7.03 o 
   2   5   7       22.82       30.71      4.75 o 
   3   5   7     1274.86     1286.61     19.64 o 
   4   5   7      241.53      237.85      8.50 o 
   5   5   7     1458.70     1390.73     18.91 o 
   6   5   7      917.47      928.41     15.93 o 
   7   5   7     2162.01     2229.36     25.95 o 
   8   5   7       12.62        1.36      5.10 o 
   9   5   7     2043.04     2076.26     30.37 o 
  10   5   7       45.46       45.53     10.78 o 
  11   5   7     1663.00     1697.35     30.24 o 
  12   5   7        1.83       -3.00      9.25 o 
  13   5   7      662.95      707.48     27.04 o 
  14   5   7      289.02      290.29     16.47 o 
  15   5   7      220.62      206.80     14.63 o 
  16   5   7      291.57      263.74     16.52 o 
  17   5   7      217.23      194.06     15.11 o 
  18   5   7        0.26       -8.86      8.52 o 
  19   5   7       59.94       52.28     11.24 o 
  20   5   7        2.55        3.29     11.22 o 
   0   6   7     1638.39     1703.87     31.93 o 
   1   6   7       67.92       62.07      5.80 o 
   2   6   7     3236.12     3225.92     35.01 o 
   3   6   7      530.74      511.91     12.19 o 
   4   6   7     7247.52     6904.14     69.12 o 
   5   6   7      295.57      354.73     10.73 o 
   6   6   7     5979.40     5962.45     56.98 o 
   7   6   7        7.83       16.58      6.06 o 
   8   6   7     4174.34     4271.04     51.18 o 
   9   6   7        3.00       -6.80      5.53 o 
  10   6   7     3654.30     3567.90     45.53 o 
  11   6   7       24.96       20.00      7.70 o 
  12   6   7     1351.06     1298.08     27.34 o 
  13   6   7        0.16      -11.38      7.59 o 
  14   6   7     1467.06     1539.44     34.84 o 
  15   6   7        0.03        3.76      9.26 o 
  16   6   7     1834.17     1825.60     39.50 o 
  17   6   7        8.94       14.59      9.80 o 
  18   6   7     1269.33     1356.62     34.57 o 
  19   6   7       10.01       19.65     12.41 o 
   1   7   7        1.24       -1.56      4.49 o 
   2   7   7      226.22      226.55      9.50 o 
   3   7   7      289.08      276.80     10.29 o 
   4   7   7      243.33      213.88      9.80 o 
   5   7   7       77.24       98.85     11.60 o 
   6   7   7       82.57       77.96      7.46 o 
   7   7   7        0.03       14.45      5.95 o 
   8   7   7       18.76       17.18      6.80 o 
   9   7   7      111.52       98.89      8.71 o 
  10   7   7        0.07       -2.06      6.44 o 
  11   7   7      260.25      245.69     14.02 o 
  12   7   7      140.53      120.86     11.23 o 
  13   7   7       10.49       18.56      8.40 o 
  14   7   7       53.01       54.06     11.37 o 
  15   7   7       10.05       26.79     10.30 o 
  16   7   7       43.63       64.99     11.92 o 
  17   7   7      144.21      161.88     15.33 o 
   0   8   7     1249.92     1296.73     29.88 o 
   1   8   7       60.38       47.13      6.62 o 
   2   8   7     2077.91     2013.53     27.57 o 
   3   8   7      120.87      109.55      8.27 o 
   4   8   7     1581.21     1574.18     23.95 o 
   5   8   7      106.00       95.22      7.96 o 
   6   8   7     1157.88     1199.65     24.54 o 
   7   8   7       57.13       58.55      7.84 o 
   8   8   7     2613.71     2659.61     36.43 o 
   9   8   7      100.45      105.29      9.38 o 
  10   8   7     3146.32     3124.11     55.40 o 
  11   8   7       15.59       52.06      9.64 o 
  12   8   7     2215.83     2209.91     40.27 o 
  13   8   7      172.40      184.78     14.20 o 
  14   8   7     1143.51     1114.49     42.27 o 
  15   8   7       14.34       -5.30     10.00 o 
   1   9   7      557.81      561.81     15.57 o 
   2   9   7        9.57       -0.76      6.41 o 
   3   9   7      380.45      354.80     13.75 o 
   4   9   7       13.80        3.68      6.67 o 
   5   9   7      105.12       80.13      8.04 o 
   6   9   7       14.91        0.79      6.04 o 
   7   9   7       30.48       32.97      7.80 o 
   8   9   7       96.22       91.47      9.58 o 
   9   9   7      347.50      385.53     15.68 o 
  10   9   7       20.16       30.80     11.51 o 
  11   9   7      671.61      743.19     23.97 o 
  12   9   7        3.92       19.71      9.89 o 
  13   9   7      454.45      513.95     20.87 o 
   0  10   7       50.37       39.17     10.98 o 
   1  10   7        0.30       -9.62      6.41 o 
   2  10   7      269.50      245.83     12.20 o 
   3  10   7        7.39        6.72      7.21 o 
   4  10   7      864.95      897.65     19.83 o 
   5  10   7       67.90       69.61      8.64 o 
   6  10   7     1036.91     1054.14     23.23 o 
   7  10   7       13.96       22.96      8.34 o 
   8  10   7      750.15      767.84     20.33 o 
   9  10   7        4.25       10.42      9.90 o 
   1  11   7       96.39       92.06     10.37 o 
   2  11   7        0.09       -7.30      6.92 o 
   3  11   7      272.27      273.47     13.47 o 
   0   0   8    34970.15    36850.97    583.79 o 
   1   0   8     3022.66     3576.87     48.04 o 
   2   0   8    20172.79    20553.63    271.70 o 
   3   0   8     1893.46     1911.81     29.19 o 
   4   0   8     1419.76     1467.09     23.95 o 
   5   0   8     1543.25     1340.56     22.39 o 
   6   0   8     4413.60     4453.06     58.13 o 
   7   0   8     2045.34     2030.46     37.28 o 
   8   0   8     9783.81    10213.56    140.69 o 
   9   0   8     1356.98     1331.39     38.48 o 
  10   0   8    16421.71    16439.99    276.83 o 
  11   0   8      318.80      332.56     21.90 o 
  12   0   8    14157.33    14466.36    248.45 o 
  13   0   8     2596.15     2678.14     64.35 o 
  14   0   8     2156.16     2133.40     55.96 o 
  15   0   8     2144.88     2349.44     60.00 o 
  16   0   8      385.62      346.94     24.68 o 
  17   0   8       13.83       -6.32     11.84 o 
  18   0   8     1917.93     1963.54     56.63 o 
  19   0   8       44.48       52.71     15.29 o 
  20   0   8     1974.91     2077.31     59.97 o 
  21   0   8        0.67        5.56     13.55 o 
  22   0   8     1649.38     1760.10     55.99 o 
   1   1   8     6154.19     6455.17     56.44 o 
   2   1   8      989.05     1163.59     14.82 o 
   3   1   8       43.42       54.18      3.93 o 
   4   1   8       72.89       68.85      4.18 o 
   5   1   8      886.48      859.03     11.95 o 
   6   1   8       14.45       26.74      3.25 o 
   7   1   8      572.37      588.07      9.20 o 
   8   1   8     1050.36     1034.46     19.04 o 
   9   1   8     1984.63     1916.32     28.56 o 
  10   1   8      227.20      231.18     13.37 o 
  11   1   8     4675.11     4581.02     65.83 o 
  12   1   8     1084.12     1048.38     25.43 o 
  13   1   8     1219.24     1212.94     27.88 o 
  14   1   8      372.88      364.68     17.44 o 
  15   1   8        0.30       12.66      8.52 o 
  16   1   8       26.38        6.67      8.71 o 
  17   1   8      412.93      425.83     19.10 o 
  18   1   8        0.27      -12.73      8.49 o 
  19   1   8       22.00       28.17      9.61 o 
  20   1   8       14.71        3.08      8.96 o 
  21   1   8      372.74      388.03     20.52 o 
  22   1   8        2.11        4.63     13.82 o 
   0   2   8      643.70      708.49     16.01 o 
   1   2   8        6.42       11.08      2.95 o 
   2   2   8     3107.65     3122.63     30.76 o 
   3   2   8       62.06       51.75      4.04 o 
   4   2   8    17679.90    17729.08    154.60 o 
   5   2   8     1267.62     1217.33     16.73 o 
   6   2   8    24927.50    25056.78    215.49 o 
   7   2   8      114.09      129.52      9.73 o 
   8   2   8     5997.56     5898.71     56.75 o 
   9   2   8      136.50      150.19      8.80 o 
  10   2   8     1524.00     1518.74     30.39 o 
  11   2   8        6.51       -5.68      6.82 o 
  12   2   8      959.59      950.99     24.20 o 
  13   2   8       96.70      100.41     10.82 o 
  14   2   8     3779.51     3806.32     59.38 o 
  15   2   8       59.14       61.19     10.47 o 
  16   2   8     4896.67     4901.51     73.26 o 
  17   2   8      305.33      287.94     25.69 o 
  18   2   8     2252.89     2383.17     45.36 o 
  19   2   8       16.64       18.08      9.43 o 
  20   2   8      623.98      622.70     25.92 o 
  21   2   8       27.80       26.71     10.32 o 
   1   3   8       84.99       96.24      7.63 o 
   2   3   8     2666.29     2722.12     30.53 o 
   3   3   8     4717.46     4655.17     43.59 o 
   4   3   8     3502.71     3506.38     34.58 o 
   5   3   8    11835.12    11541.30     97.20 o 
   6   3   8     2255.03     2265.25     24.71 o 
   7   3   8     8213.92     7993.71     69.61 o 
   8   3   8      276.38      258.93     11.09 o 
   9   3   8      632.13      577.19     15.43 o 
  10   3   8      469.23      473.59     14.52 o 
  11   3   8      266.57      257.05     14.42 o 
  12   3   8      603.80      599.11     19.74 o 
  13   3   8     1770.68     1852.18     36.76 o 
  14   3   8      248.08      204.33     18.90 o 
  15   3   8     2396.43     2393.72     44.22 o 
  16   3   8      373.58      335.88     17.56 o 
  17   3   8     2075.23     2046.19     41.22 o 
  18   3   8      209.09      250.06     16.52 o 
  19   3   8      379.94      376.92     19.44 o 
  20   3   8        6.94       -3.48      9.24 o 
  21   3   8        5.03       11.31     12.03 o 
   0   4   8    15939.27    15972.40    187.62 o 
   1   4   8       22.32      104.36      6.54 o 
   2   4   8     8265.02     8305.33     78.54 o 
   3   4   8      795.58      810.01     14.50 o 
   4   4   8       89.87      108.19      5.95 o 
   5   4   8      279.25      274.51      8.51 o 
   6   4   8       43.76       36.92      5.23 o 
   7   4   8       29.66       27.46      4.41 o 
   8   4   8     1017.68      983.32     16.62 o 
   9   4   8        0.45       -7.58      5.76 o 
  10   4   8     3654.04     3659.17     49.78 o 
  11   4   8      161.54      118.88     10.05 o 
  12   4   8     3929.34     3845.08     59.99 o 
  13   4   8        7.48       14.95      8.75 o 
  14   4   8      967.29      927.03     25.86 o 
  15   4   8      272.21      237.88     15.50 o 
  16   4   8       35.80       22.86      9.31 o 
  17   4   8      139.90      144.77     15.18 o 
  18   4   8      194.94      189.37     14.95 o 
  19   4   8        6.36        0.73      9.21 o 
  20   4   8      620.74      702.03     25.55 o 
   1   5   8    14453.27    14347.41    121.23 o 
   2   5   8      101.44      149.23      7.31 o 
   3   5   8     2035.30     2064.07     27.18 o 
   4   5   8       89.55       71.82      5.69 o 
   5   5   8      711.21      756.36     14.65 o 
   6   5   8      276.54      255.70      8.80 o 
   7   5   8     2515.02     2517.98     28.71 o 
   8   5   8      177.65      164.65      9.61 o 
   9   5   8     4982.47     4835.15     62.52 o 
  10   5   8      107.59       98.04      9.86 o 
  11   5   8     6637.74     6346.89     78.43 o 
  12   5   8       59.45       87.04     11.47 o 
  13   5   8     2646.23     2642.47     47.61 o 
  14   5   8       15.89       37.54      9.50 o 
  15   5   8      371.55      344.62     18.28 o 
  16   5   8       42.04       26.38      9.90 o 
  17   5   8      401.96      404.81     20.09 o 
  18   5   8        2.15      -10.32      8.79 o 
  19   5   8      989.82     1031.82     30.43 o 
   0   6   8      127.91      113.52     10.28 o 
   1   6   8       79.98       73.08      6.39 o 
   2   6   8       32.94       37.09      5.49 o 
   3   6   8      380.83      367.20     10.93 o 
   4   6   8      894.41      897.50     17.55 o 
   5   6   8     1859.41     1848.49     25.72 o 
   6   6   8     1889.17     1833.43     25.94 o 
   7   6   8      721.74      710.44     16.24 o 
   8   6   8       10.28       13.84      6.61 o 
   9   6   8        0.12       -7.80      6.10 o 
  10   6   8      302.40      279.71     14.19 o 
  11   6   8       79.41       76.28      9.56 o 
  12   6   8       15.60       20.53      8.83 o 
  13   6   8      394.71      384.69     18.94 o 
  14   6   8      116.56      116.55     12.82 o 
  15   6   8      374.06      422.81     20.27 o 
  16   6   8      383.35      417.70     20.85 o 
  17   6   8       79.27      109.88     13.69 o 
  18   6   8      209.82      195.35     16.61 o 
   1   7   8      909.29      916.62     16.94 o 
   2   7   8        7.29        0.59      4.97 o 
   3   7   8     4008.78     4027.84     43.35 o 
   4   7   8       78.24      103.54      7.89 o 
   5   7   8     8095.59     7909.20     74.20 o 
   6   7   8      783.06      748.82     16.39 o 
   7   7   8     4359.23     4283.04     53.92 o 
   8   7   8      200.28      161.80     11.85 o 
   9   7   8      788.34      829.91     19.78 o 
  10   7   8       67.75       42.13      8.60 o 
  11   7   8      274.98      252.53     15.23 o 
  12   7   8       54.60       35.10      9.02 o 
  13   7   8      884.83      863.55     27.20 o 
  14   7   8       24.35       10.21      9.66 o 
  15   7   8     1739.49     1758.28     44.75 o 
  16   7   8       23.77       39.52     11.95 o 
   0   8   8        9.91       10.40      8.33 o 
   1   8   8      118.74      113.38      8.69 o 
   2   8   8       32.85       36.95      6.85 o 
   3   8   8      147.98      151.71     10.65 o 
   4   8   8      668.58      673.50     15.93 o 
   5   8   8       41.21       26.79      6.93 o 
   6   8   8      748.62      788.85     20.19 o 
   7   8   8       10.25        5.89      6.67 o 
   8   8   8       50.19       50.30      8.82 o 
   9   8   8        6.24       18.35      8.48 o 
  10   8   8       52.13       62.20     10.05 o 
  11   8   8        1.19       -2.86      7.91 o 
  12   8   8        6.95        6.37      8.91 o 
  13   8   8        3.34      -13.77      9.18 o 
  14   8   8      111.90       82.06     13.26 o 
  15   8   8        0.98       -0.92     10.20 o 
   1   9   8     2640.38     2640.69     34.76 o 
   2   9   8      328.68      346.51     13.44 o 
   3   9   8      882.10      924.52     19.23 o 
   4   9   8      327.16      326.44     12.98 o 
   5   9   8      282.90      269.55     12.81 o 
   6   9   8       60.10       50.32      8.09 o 
   7   9   8      471.96      443.25     15.47 o 
   8   9   8       26.83       20.76      7.77 o 
   9   9   8      863.48      882.19     28.50 o 
  10   9   8        0.02       14.98      9.20 o 
  11   9   8     1321.56     1337.42     31.90 o 
  12   9   8       69.08       79.69     12.11 o 
   0  10   8     1761.71     1931.77     43.00 o 
   1  10   8        8.40       19.91      7.67 o 
   2  10   8      685.79      722.18     18.43 o 
   3  10   8       62.18       57.83      9.18 o 
   4  10   8       92.70      115.35     10.46 o 
   5  10   8       97.59       93.59     10.12 o 
   6  10   8       41.56       35.46      8.57 o 
   7  10   8        3.51      -10.84      7.23 o 
   8  10   8      211.68      216.85     13.17 o 
   1   1   9     2543.59     2650.96     37.40 o 
   2   1   9      142.57      159.41     10.68 o 
   3   1   9     5705.49     5988.36     60.87 o 
   4   1   9      691.87      739.24     11.73 o 
   5   1   9     9221.74     9544.87     81.11 o 
   6   1   9      420.12      433.81      9.03 o 
   7   1   9    14689.24    14734.45    121.28 o 
   8   1   9      148.21      165.20      9.29 o 
   9   1   9    14931.73    14717.40    177.68 o 
  10   1   9        9.55       30.03      8.54 o 
  11   1   9     5502.87     5473.27     77.11 o 
  12   1   9       10.10       13.84      8.22 o 
  13   1   9     4111.67     4094.37     62.85 o 
  14   1   9      258.46      234.27     17.06 o 
  15   1   9     2665.06     2692.58     47.86 o 
  16   1   9       53.49       38.86     10.05 o 
  17   1   9     1557.46     1603.48     45.12 o 
  18   1   9        0.01       -1.26      8.41 o 
  19   1   9      478.97      451.03     19.96 o 
  20   1   9        1.81        5.06      9.51 o 
  21   1   9      705.96      752.20     26.53 o 
   0   2   9     2286.91     2606.23     38.78 o 
   1   2   9       57.71       63.11      4.48 o 
   2   2   9        6.39       25.74      6.83 o 
   3   2   9      247.09      231.29      7.36 o 
   4   2   9       14.55        2.93      3.76 o 
   5   2   9      164.58      163.29      6.42 o 
   6   2   9     3454.44     3374.22     33.38 o 
   7   2   9       62.94       69.84      5.08 o 
   8   2   9     5521.45     5335.89     64.64 o 
   9   2   9        6.98       -0.80      5.53 o 
  10   2   9     3371.02     3490.16     54.48 o 
  11   2   9      105.26       70.19     10.23 o 
  12   2   9     2084.61     2026.06     38.55 o 
  13   2   9       58.66       23.85     10.48 o 
  14   2   9     1268.96     1196.58     29.24 o 
  15   2   9       23.71       23.28      9.53 o 
  16   2   9      289.67      281.99     16.66 o 
  17   2   9       13.95        7.57      9.34 o 
  18   2   9        5.63       12.61      9.31 o 
  19   2   9        2.27       -3.14      8.76 o 
  20   2   9        0.97       -8.61      9.28 o 
  21   2   9        2.46      -13.71      9.14 o 
   1   3   9     6269.04     6321.65     57.26 o 
   2   3   9       52.77       75.65      5.57 o 
   3   3   9     5804.73     5702.97     56.12 o 
   4   3   9        1.28        2.97      4.13 o 
   5   3   9     5507.53     5532.06     51.20 o 
   6   3   9        2.37       -0.37      3.81 o 
   7   3   9      683.59      732.17     14.03 o 
   8   3   9        3.19        5.05      5.67 o 
   9   3   9     2451.04     2502.76     37.32 o 
  10   3   9        7.41        3.74      8.00 o 
  11   3   9     4728.05     4604.37     68.31 o 
  12   3   9       53.09       31.69      9.25 o 
  13   3   9     2354.65     2271.46     55.14 o 
  14   3   9       14.25       -0.95      8.43 o 
  15   3   9      580.12      587.45     21.40 o 
  16   3   9        9.32       13.29      9.26 o 
  17   3   9      910.69      943.10     27.47 o 
  18   3   9        8.68        2.73      9.15 o 
  19   3   9      797.99      794.86     36.47 o 
  20   3   9       18.16       -8.20      9.52 o 
   0   4   9      268.02      315.89     15.06 o 
   1   4   9      129.15      123.01      7.08 o 
   2   4   9     3417.64     3348.27     37.63 o 
   3   4   9      295.91      278.26      8.99 o 
   4   4   9     5527.38     5326.17     50.53 o 
   5   4   9       73.99       72.76      5.61 o 
   6   4   9     2129.85     2163.62     25.21 o 
   7   4   9        1.36       -6.50      4.52 o 
   8   4   9     3537.37     3575.20     48.89 o 
   9   4   9       18.05       25.37      7.23 o 
  10   4   9     5010.42     4792.98     62.04 o 
  11   4   9        4.34       16.94      8.67 o 
  12   4   9     5342.85     5155.54     76.13 o 
  13   4   9      174.38      194.83     14.58 o 
  14   4   9     1655.15     1597.74     35.61 o 
  15   4   9       27.36       18.68      9.51 o 
  16   4   9      316.44      322.47     26.16 o 
  17   4   9        1.66       -4.64      9.01 o 
  18   4   9      320.10      290.24     18.27 o 
  19   4   9       11.97       -4.50      9.51 o 
   1   5   9     4792.74     4861.08     48.09 o 
   2   5   9        3.91       20.45      5.24 o 
   3   5   9     1838.37     1776.14     26.92 o 
   4   5   9       45.49       44.62      5.34 o 
   5   5   9      324.42      288.04      9.47 o 
   6   5   9      121.36      104.63      6.53 o 
   7   5   9      402.81      403.34     15.28 o 
   8   5   9      115.94       98.38     11.34 o 
   9   5   9        1.78        0.07      7.04 o 
  10   5   9        0.04        5.59      7.42 o 
  11   5   9      324.98      320.35     24.07 o 
  12   5   9       48.96       46.11     10.18 o 
  13   5   9      227.71      210.25     14.98 o 
  14   5   9       70.28       56.10     10.81 o 
  15   5   9      546.09      497.78     21.01 o 
  16   5   9       12.39       12.73      9.65 o 
  17   5   9      629.92      650.84     25.28 o 
  18   5   9        3.89        5.60     10.02 o 
   0   6   9     3285.10     3212.19     50.73 o 
   1   6   9      132.50      135.03      7.82 o 
   2   6   9     2637.56     2717.77     32.03 o 
   3   6   9        9.90       17.47      5.44 o 
   4   6   9     4578.95     4676.51     47.84 o 
   5   6   9      107.54      116.34      8.34 o 
   6   6   9     5287.04     5164.73     56.41 o 
   7   6   9       85.95       84.83      8.00 o 
   8   6   9     3609.77     3481.75     50.70 o 
   9   6   9       33.96       26.26      8.05 o 
  10   6   9     1348.24     1306.19     27.80 o 
  11   6   9       23.50       11.09      7.86 o 
  12   6   9      420.33      389.54     19.08 o 
  13   6   9        0.07      -12.26      8.17 o 
  14   6   9      900.80      932.81     28.21 o 
  15   6   9        8.77       22.72     10.37 o 
  16   6   9     1541.03     1566.70     37.80 o 
  17   6   9        0.27        8.05     10.40 o 
   1   7   9      173.76      164.22      8.85 o 
   2   7   9        8.12        2.74      5.41 o 
   3   7   9       23.14       37.76      6.65 o 
   4   7   9       62.07       45.56      7.49 o 
   5   7   9        4.14       11.48      6.30 o 
   6   7   9       89.46       82.13      9.35 o 
   7   7   9      405.94      399.77     15.57 o 
   8   7   9        0.95       -8.70      7.23 o 
   9   7   9      122.55      114.17     11.03 o 
  10   7   9       19.28        2.12      7.43 o 
  11   7   9       14.86        9.25      7.90 o 
  12   7   9        4.43      -11.99      7.99 o 
  13   7   9        0.38      -12.85      8.57 o 
  14   7   9       17.58        0.69      9.93 o 
  15   7   9        4.76       -0.08     10.53 o 
  16   7   9        4.99        5.86     10.30 o 
   0   8   9     5230.97     5155.72     76.78 o 
   1   8   9       90.07      153.39     11.68 o 
   2   8   9     3975.21     4034.11     49.69 o 
   3   8   9      150.11      166.04      9.83 o 
   4   8   9     1506.45     1620.39     25.11 o 
   5   8   9        0.29        4.88      6.83 o 
   6   8   9      465.48      501.12     15.72 o 
   7   8   9        6.12      -10.63      7.91 o 
   8   8   9      596.13      519.97     19.49 o 
   9   8   9        2.84      -10.72      7.15 o 
  10   8   9      461.30      449.25     18.37 o 
  11   8   9       15.99        5.96      8.29 o 
  12   8   9      553.11      547.15     23.29 o 
  13   8   9        0.70      -12.50      9.53 o 
  14   8   9      557.52      542.53     24.05 o 
   1   9   9     1022.95     1108.27     21.64 o 
   2   9   9        0.40       15.01      7.19 o 
   3   9   9      350.41      391.82     14.20 o 
   4   9   9        0.49       -6.50      6.27 o 
   5   9   9       38.28       19.99      7.62 o 
   6   9   9       14.81        3.10      7.74 o 
   7   9   9       53.89       37.84      8.27 o 
   8   9   9        0.86      -13.08      8.72 o 
   9   9   9      130.31      119.94     12.74 o 
  10   9   9        1.87        3.35      8.96 o 
  11   9   9      175.35      211.76     16.54 o 
   0  10   9      261.76      272.59     19.13 o 
   1  10   9        2.50       22.97      8.25 o 
   2  10   9      558.27      618.58     17.62 o 
   3  10   9        1.01       12.31      7.58 o 
   4  10   9      787.88      754.36     22.18 o 
   5  10   9        2.35       -6.74      7.32 o 
   6  10   9      304.62      282.28     14.67 o 
   0   0  10     6578.08     6567.76    117.62 o 
   1   0  10     1358.49     1469.36     26.19 o 
   2   0  10     8920.09     9172.78    129.75 o 
   3   0  10     1680.95     1815.85     30.08 o 
   4   0  10     4072.83     4242.09     57.32 o 
   5   0  10       63.27       52.90      6.36 o 
   6   0  10     2824.35     2826.87     58.11 o 
   7   0  10        0.13       -5.46      6.08 o 
   8   0  10     7470.68     7356.44    137.34 o 
   9   0  10     1241.52     1213.78     39.57 o 
  10   0  10    17716.23    17258.38    293.42 o 
  11   0  10       22.21       30.72     13.63 o 
  12   0  10    10378.75     9989.73    182.42 o 
  13   0  10      519.26      464.35     26.98 o 
  14   0  10     1407.53     1343.67     98.56 o 
  15   0  10      136.43       90.94     16.46 o 
  16   0  10      410.25      415.51     27.95 o 
  17   0  10        1.20      -17.70     11.80 o 
  18   0  10      757.14      744.11     35.80 o 
  19   0  10        1.24        1.80     13.17 o 
  20   0  10      871.67      924.52     70.40 o 
   1   1  10     2001.68     1989.20     22.90 o 
   2   1  10      552.02      608.72     14.86 o 
   3   1  10       28.47       36.65      4.60 o 
   4   1  10      109.37       89.81      5.46 o 
   5   1  10     1134.97     1058.05     15.04 o 
   6   1  10       30.78       21.28      4.12 o 
   7   1  10      175.58      150.34      9.39 o 
   8   1  10       96.67       74.64      9.76 o 
   9   1  10     3415.83     3393.71     53.63 o 
  10   1  10      186.30      175.26     13.09 o 
  11   1  10     5345.64     5330.06     76.82 o 
  12   1  10      141.38      116.61     12.26 o 
  13   1  10     1060.85     1067.56     30.42 o 
  14   1  10      540.62      480.97     19.86 o 
  15   1  10       92.61       93.77     12.07 o 
  16   1  10       15.77        2.66      9.30 o 
  17   1  10      457.85      462.13     20.29 o 
  18   1  10       15.32        4.44      9.86 o 
  19   1  10        1.94        5.87      9.20 o 
  20   1  10       26.68       20.48     10.51 o 
   0   2  10       26.79       48.56     20.45 o 
   1   2  10       46.53       48.47      4.68 o 
   2   2  10     1510.65     1630.12     21.82 o 
   3   2  10       87.69      101.47      5.78 o 
   4   2  10    10780.77    10651.52     97.53 o 
   5   2  10     1303.49     1386.16     18.33 o 
   6   2  10    15745.90    15652.13    129.90 o 
   7   2  10       54.03       76.72      7.92 o 
   8   2  10     8353.97     8317.00     95.14 o 
   9   2  10       68.98       68.30      9.73 o 
  10   2  10     2006.07     2010.02     38.30 o 
  11   2  10        0.10       -9.87      7.63 o 
  12   2  10      632.89      613.22     21.24 o 
  13   2  10        1.17       -4.34      8.35 o 
  14   2  10     2945.84     2993.96     52.26 o 
  15   2  10       19.78       33.70     10.02 o 
  16   2  10     3050.47     3055.84     54.21 o 
  17   2  10        4.43        5.38      9.64 o 
  18   2  10      956.05     1006.63     29.63 o 
  19   2  10        3.22       -6.42      9.20 o 
  20   2  10      315.98      295.40     19.28 o 
   1   3  10       21.25       18.00      4.37 o 
   2   3  10       18.27        5.19      3.38 o 
   3   3  10     1709.84     1680.37     21.33 o 
   4   3  10     1296.73     1215.47     17.39 o 
   5   3  10     6867.98     6715.27     65.50 o 
   6   3  10      801.04      748.10     13.30 o 
   7   3  10     7436.93     7263.46     96.61 o 
   8   3  10        4.32        3.46      7.11 o 
   9   3  10     1970.70     1908.15     42.65 o 
  10   3  10        4.21        0.46      7.69 o 
  11   3  10      473.81      454.32     18.94 o 
  12   3  10       16.23       -1.34      8.23 o 
  13   3  10     1485.71     1447.14     33.26 o 
  14   3  10      127.74      143.59     13.36 o 
  15   3  10     1960.17     1935.14     40.58 o 
  16   3  10      142.77      146.76     15.07 o 
  17   3  10      816.72      863.52     27.23 o 
  18   3  10        1.07       -1.80      9.48 o 
  19   3  10       68.93       45.46     11.48 o 
   0   4  10    14501.11    14254.23    170.81 o 
   1   4  10      192.12      316.33     17.89 o 
   2   4  10     8060.15     8125.28     84.87 o 
   3   4  10      537.28      530.06     12.87 o 
   4   4  10      215.28      253.62     10.22 o 
   5   4  10        4.14       -5.83      3.88 o 
   6   4  10      147.16      118.87      7.56 o 
   7   4  10      218.58      223.54     11.87 o 
   8   4  10      281.08      256.91     12.90 o 
   9   4  10       13.83        4.13      9.87 o 
  10   4  10     2008.20     1933.32     38.40 o 
  11   4  10       29.39       28.05      9.26 o 
  12   4  10     1901.31     1900.59     39.26 o 
  13   4  10       66.83       72.87     11.09 o 
  14   4  10      693.45      645.12     23.05 o 
  15   4  10       46.63       38.90     10.69 o 
  16   4  10      110.68       76.34     12.17 o 
  17   4  10       79.91       78.83     12.37 o 
  18   4  10      243.69      265.86     18.43 o 
  19   4  10       14.55        0.81     10.16 o 
   1   5  10     6501.85     6342.23     64.35 o 
   2   5  10        1.60       22.83      5.41 o 
   3   5  10     1606.59     1537.11     21.66 o 
   4   5  10      132.91      123.59      7.32 o 
   5   5  10      646.07      650.09     13.71 o 
   6   5  10       54.52       37.24      6.24 o 
   7   5  10     2181.92     2135.38     39.58 o 
   8   5  10       20.69       23.64      7.93 o 
   9   5  10     5499.76     5452.38     70.38 o 
  10   5  10        5.97       36.47      9.51 o 
  11   5  10     5156.50     4979.73     83.09 o 
  12   5  10        2.69       22.18      9.44 o 
  13   5  10     1700.31     1673.31     37.66 o 
  14   5  10        0.01        2.38      9.08 o 
  15   5  10      337.61      318.30     24.36 o 
  16   5  10        5.51      -10.30      9.70 o 
  17   5  10      182.30      173.86     16.09 o 
  18   5  10        0.20      -14.73      9.82 o 
   0   6  10        7.73       10.30      7.51 o 
   1   6  10       17.39       13.33      7.08 o 
   2   6  10      161.41      147.76      8.36 o 
   3   6  10       24.38       12.86      7.27 o 
   4   6  10     1118.30     1124.85     19.21 o 
   5   6  10      250.59      253.96     10.35 o 
   6   6  10      992.18      997.63     19.88 o 
   7   6  10      339.11      364.28     16.05 o 
   8   6  10       88.48       81.08      9.94 o 
   9   6  10        3.87        7.55      8.98 o 
  10   6  10      527.28      503.96     20.63 o 
  11   6  10       53.81       35.36     11.98 o 
  12   6  10       86.68       98.01     12.11 o 
  13   6  10       36.03       17.41      9.63 o 
  14   6  10       57.45       62.70     11.77 o 
  15   6  10       16.77        7.86     10.11 o 
  16   6  10      444.44      456.50     23.71 o 
   1   7  10      939.57     1015.76     19.04 o 
   2   7  10        8.45       33.69      6.69 o 
   3   7  10     4911.76     4851.61     51.15 o 
   4   7  10      137.23      173.86     10.72 o 
   5   7  10     4856.37     4905.81     60.12 o 
   6   7  10      287.48      323.23     13.47 o 
   7   7  10     1857.01     1949.24     36.48 o 
   8   7  10       20.95       19.74      8.57 o 
   9   7  10      578.18      529.08     19.09 o 
  10   7  10      111.38       98.40     10.97 o 
  11   7  10       93.54       59.85     11.21 o 
  12   7  10        1.51      -12.75      8.50 o 
  13   7  10      357.76      324.13     19.95 o 
  14   7  10        2.52       10.08     10.55 o 
  15   7  10     1285.00     1376.65     36.86 o 
   0   8  10      287.25      293.74     17.39 o 
   1   8  10        6.22       14.49      6.99 o 
   2   8  10        0.24        8.85      6.74 o 
   3   8  10       47.03       41.52      7.45 o 
   4   8  10      723.16      746.81     18.85 o 
   5   8  10       16.15       22.50      8.04 o 
   6   8  10      666.67      659.09     20.78 o 
   7   8  10        2.52       -6.82      7.66 o 
   8   8  10       70.95       62.45     10.35 o 
   9   8  10       11.18        7.57      8.29 o 
  10   8  10        0.21       -8.76      7.61 o 
  11   8  10        0.82        0.81      9.23 o 
  12   8  10       13.73       13.69     10.59 o 
   1   9  10     2273.78     2346.16     33.20 o 
   2   9  10      103.71      153.25     10.45 o 
   3   9  10     1076.79     1099.92     21.66 o 
   4   9  10       10.40       10.18      7.62 o 
   5   9  10      205.61      192.21     11.98 o 
   6   9  10        1.81      -11.74      7.83 o 
   7   9  10      151.85      113.62     12.77 o 
   8   9  10       13.00       -2.58      8.77 o 
   9   9  10      513.88      490.46     20.94 o 
   0  10  10     1613.77     1797.98     42.08 o 
   1  10  10       24.64       63.29      9.17 o 
   2  10  10      765.91      846.60     20.39 o 
   3  10  10       22.90       30.94      9.13 o 
   1   1  11     5414.63     5584.15     52.25 o 
   2   1  11      119.02      130.74      7.08 o 
   3   1  11     6678.62     6707.88     65.31 o 
   4   1  11     1109.98     1192.06     17.05 o 
   5   1  11     7059.46     7023.61     63.27 o 
   6   1  11     1185.46     1205.37     20.38 o 
   7   1  11     5500.68     5549.36     67.87 o 
   8   1  11      595.08      578.33     19.55 o 
   9   1  11     3207.60     3235.29     52.70 o 
  10   1  11       42.78       55.19      9.50 o 
  11   1  11     3346.98     3317.23     55.06 o 
  12   1  11      238.61      247.50     15.62 o 
  13   1  11     1757.81     1749.01     37.30 o 
  14   1  11      265.78      261.67     16.77 o 
  15   1  11     1360.39     1349.34     33.10 o 
  16   1  11      166.46      166.89     16.31 o 
  17   1  11     1665.16     1677.25     38.71 o 
  18   1  11       45.47       50.70     11.98 o 
  19   1  11     1554.58     1615.01     39.00 o 
   0   2  11     1302.95     1268.56     25.36 o 
   1   2  11      117.15      123.04      6.67 o 
   2   2  11     1140.43     1169.84     18.60 o 
   3   2  11      675.11      606.84     12.22 o 
   4   2  11     1790.67     1805.86     24.16 o 
   5   2  11     1866.97     1903.31     23.18 o 
   6   2  11     1569.40     1542.63     27.34 o 
   7   2  11      857.51      893.41     20.16 o 
   8   2  11      146.85      149.77     12.00 o 
   9   2  11       68.63       65.63      9.65 o 
  10   2  11      376.31      352.33     17.36 o 
  11   2  11       64.29       45.34      9.84 o 
  12   2  11      990.94      956.93     26.65 o 
  13   2  11      104.09       85.50     11.78 o 
  14   2  11      416.13      406.92     19.29 o 
  15   2  11      369.19      345.18     19.41 o 
  16   2  11      177.45      197.86     15.95 o 
  17   2  11      138.22      141.29     15.15 o 
  18   2  11      313.92      318.94     19.84 o 
  19   2  11        9.84        0.19     10.52 o 
   1   3  11     5970.37     5825.91     55.04 o 
   2   3  11      509.05      508.02     12.85 o 
   3   3  11     1178.96     1263.52     21.85 o 
   4   3  11      108.32      120.79      6.88 o 
   5   3  11     1812.13     1811.97     24.52 o 
   6   3  11      232.83      219.55     11.55 o 
   7   3  11     3226.66     3148.08     44.93 o 
   8   3  11        1.72        5.28      6.12 o 
   9   3  11     1732.33     1629.97     34.41 o 
  10   3  11        0.00      -11.31      7.54 o 
  11   3  11     2018.67     1974.40     39.66 o 
  12   3  11       35.26       35.50      9.77 o 
  13   3  11     1841.24     1781.64     38.38 o 
  14   3  11        0.93        9.39      9.26 o 
  15   3  11     1357.48     1344.01     33.86 o 
  16   3  11       67.41       67.00     12.41 o 
  17   3  11      430.04      435.30     21.94 o 
  18   3  11       10.56       -5.92     10.48 o 
   0   4  11     7786.23     7455.18     97.07 o 
   1   4  11      154.66      178.21      8.56 o 
   2   4  11     3524.33     3493.93     40.42 o 
   3   4  11     1395.82     1409.39     20.39 o 
   4   4  11      585.67      638.95     13.34 o 
   5   4  11      474.62      478.82     11.62 o 
   6   4  11     2048.31     2004.56     38.19 o 
   7   4  11       57.50       51.12      9.37 o 
   8   4  11     2389.37     2259.64     42.35 o 
   9   4  11      119.26      133.81     12.45 o 
  10   4  11     1298.42     1212.75     30.29 o 
  11   4  11       57.35       56.13     10.52 o 
  12   4  11     1681.15     1677.74     37.26 o 
  13   4  11      349.40      317.45     21.09 o 
  14   4  11     1490.37     1528.55     36.31 o 
  15   4  11       80.61       70.48     12.30 o 
  16   4  11      514.55      499.55     28.36 o 
  17   4  11        9.13       -8.30     10.28 o 
  18   4  11      364.71      325.43     20.48 o 
   1   5  11      211.06      210.06      9.42 o 
   2   5  11      826.81      817.34     16.80 o 
   3   5  11      673.39      668.47     15.23 o 
   4   5  11      218.36      229.69      9.52 o 
   5   5  11      872.80      855.45     17.47 o 
   6   5  11      328.79      284.83     14.20 o 
   7   5  11      636.91      640.96     20.94 o 
   8   5  11      175.20      147.37     16.64 o 
   9   5  11      139.51      138.74     11.49 o 
  10   5  11        4.15       13.86      8.95 o 
  11   5  11      437.32      477.64     20.34 o 
  12   5  11      159.85      152.19     14.16 o 
  13   5  11      392.93      394.40     21.73 o 
  14   5  11      217.23      206.34     16.19 o 
  15   5  11      121.87      127.02     14.17 o 
  16   5  11       79.36       65.17     12.72 o 
  17   5  11      170.42      128.89     15.60 o 
   0   6  11      686.69      758.38     26.09 o 
   1   6  11       23.27       13.18      6.25 o 
   2   6  11     1358.19     1415.49     22.23 o 
   3   6  11      311.55      299.74     12.47 o 
   4   6  11     3667.27     3681.03     41.13 o 
   5   6  11       95.46      120.90      9.29 o 
   6   6  11     4202.24     4083.30     58.12 o 
   7   6  11       24.63       36.18      9.71 o 
   8   6  11     1941.45     1925.53     35.68 o 
   9   6  11        2.15       -1.61      7.57 o 
  10   6  11     1432.35     1448.55     35.20 o 
  11   6  11        5.93       -7.80      8.55 o 
  12   6  11      922.88      928.89     31.03 o 
  13   6  11        5.29        3.75     10.37 o 
  14   6  11      639.69      620.31     24.45 o 
  15   6  11        6.80        4.24     10.22 o 
   1   7  11       85.00       59.69      7.56 o 
   2   7  11       61.00       69.19      8.18 o 
   3   7  11       25.45       33.47      7.44 o 
   4   7  11      233.24      226.16     11.95 o 
   5   7  11      142.18      150.10     10.34 o 
   6   7  11      141.86      138.97     12.40 o 
   7   7  11       26.53       38.47      9.53 o 
   8   7  11       56.34       72.47     10.71 o 
   9   7  11        0.28       -4.48      7.95 o 
  10   7  11        0.65      -11.78      8.18 o 
  11   7  11       17.39       -6.44      8.94 o 
  12   7  11      144.97      130.36     14.60 o 
  13   7  11       15.24       14.18     10.77 o 
   0   8  11     1854.60     1904.46     40.46 o 
   1   8  11        4.71        8.27      6.71 o 
   2   8  11     1353.44     1362.17     23.72 o 
   3   8  11       58.24       66.16      8.71 o 
   4   8  11      809.13      832.48     22.65 o 
   5   8  11      209.98      221.78     12.43 o 
   6   8  11      834.58      808.72     24.17 o 
   7   8  11      105.88      111.76     12.10 o 
   8   8  11      685.68      699.01     22.76 o 
   9   8  11       24.45       16.49      9.20 o 
  10   8  11      997.90     1033.79     31.47 o 
  11   8  11        6.83       10.60     10.50 o 
   1   9  11      573.64      597.99     17.06 o 
   2   9  11       17.65        5.26      7.48 o 
   3   9  11       96.13       95.23     10.51 o 
   4   9  11        0.30       -2.11      8.12 o 
   5   9  11       11.04       -8.62      7.78 o 
   6   9  11        3.60       -8.44      8.68 o 
   7   9  11       29.34       28.66      9.93 o 
   0   0  12    19818.89    19417.04    320.94 o 
   1   0  12       24.66      148.01     12.13 o 
   2   0  12    12733.49    12971.90    156.26 o 
   3   0  12      192.55      261.71     13.04 o 
   4   0  12     4228.22     4539.72     63.02 o 
   5   0  12      201.71      199.51     14.46 o 
   6   0  12      493.55      545.14     26.49 o 
   7   0  12      573.58      527.93     26.90 o 
   8   0  12     2073.90     1979.08     54.09 o 
   9   0  12       22.60        8.92     10.68 o 
  10   0  12     2085.28     1923.66     54.28 o 
  11   0  12      145.17      131.71     17.36 o 
  12   0  12     1188.00     1183.22     60.44 o 
  13   0  12        0.45        5.23     12.01 o 
  14   0  12     1763.81     1698.38     53.90 o 
  15   0  12      115.95       94.36     18.05 o 
  16   0  12     1988.59     1988.73     60.86 o 
  17   0  12      144.95      123.54     34.97 o 
  18   0  12      976.72     1018.53     44.66 o 
   1   1  12     6151.37     6083.75     57.07 o 
   2   1  12       23.38       11.62      4.61 o 
   3   1  12       79.89       75.97      6.67 o 
   4   1  12      109.82      116.42      6.92 o 
   5   1  12      686.82      686.91     15.75 o 
   6   1  12      245.45      240.91     12.01 o 
   7   1  12       22.80       18.36      8.43 o 
   8   1  12       60.35       49.00      9.72 o 
   9   1  12      132.20      143.55     12.25 o 
  10   1  12       37.32       31.22      9.21 o 
  11   1  12      252.01      244.19     15.55 o 
  12   1  12        4.20       -0.13      8.00 o 
  13   1  12      347.43      271.71     17.03 o 
  14   1  12        0.13      -12.44      8.29 o 
  15   1  12       41.09       24.27     10.52 o 
  16   1  12        0.06      -13.55      9.03 o 
  17   1  12        6.39       16.18     10.94 o 
  18   1  12        9.94       13.88     11.17 o 
   0   2  12     1017.41     1034.64     27.41 o 
   1   2  12      154.78      140.13      7.52 o 
   2   2  12     3285.93     3297.73     37.98 o 
   3   2  12       61.29       66.78      6.01 o 
   4   2  12     9312.31     9316.80     91.26 o 
   5   2  12       29.33       74.30      7.88 o 
   6   2  12     4761.73     4754.88     61.26 o 
   7   2  12       16.90       24.63      6.86 o 
   8   2  12     2432.33     2398.84     63.21 o 
   9   2  12       46.28       38.91      9.06 o 
  10   2  12      756.97      730.42     22.89 o 
  11   2  12        1.79        4.84      8.20 o 
  12   2  12      480.74      498.03     20.26 o 
  13   2  12       35.30       40.01     10.32 o 
  14   2  12     1002.87      996.60     29.05 o 
  15   2  12        0.17       -0.73      9.51 o 
  16   2  12     2143.94     2227.62     46.66 o 
  17   2  12        3.13       23.10     11.61 o 
  18   2  12     1686.43     1602.89     39.62 o 
   1   3  12     2601.73     2755.03     31.58 o 
   2   3  12      276.94      295.24     11.02 o 
   3   3  12     4054.39     3999.39     41.40 o 
   4   3  12      428.37      420.05     11.44 o 
   5   3  12     3347.55     3143.80     51.51 o 
   6   3  12      217.20      218.13     11.97 o 
   7   3  12      940.58      912.99     21.54 o 
   8   3  12      104.44       99.24     11.05 o 
   9   3  12        2.14        1.23      7.81 o 
  10   3  12       33.19       22.14      8.47 o 
  11   3  12       43.78       42.73     10.24 o 
  12   3  12      177.10      148.96     13.86 o 
  13   3  12      215.35      190.22     15.35 o 
  14   3  12       58.69       64.22     12.49 o 
  15   3  12     1164.94     1209.61     33.18 o 
  16   3  12        8.07        9.73     10.52 o 
  17   3  12     1280.60     1334.20     36.16 o 
   0   4  12     2808.25     2861.71     46.77 o 
   1   4  12       24.73       43.99      6.14 o 
   2   4  12     1201.74     1206.29     20.71 o 
   3   4  12        0.19       -4.30      4.75 o 
   4   4  12      205.13      198.26      9.93 o 
   5   4  12        5.22       -4.32      6.00 o 
   6   4  12       35.30       41.51      7.86 o 
   7   4  12       19.03       23.30      7.42 o 
   8   4  12     1335.62     1347.53     27.56 o 
   9   4  12       33.13       34.43      9.42 o 
  10   4  12     3027.66     3016.62     53.69 o 
  11   4  12        0.60       20.49      9.72 o 
  12   4  12     2799.21     2677.16     50.80 o 
  13   4  12       20.38       41.60     10.67 o 
  14   4  12      728.12      673.23     25.32 o 
  15   4  12       28.42       35.25     11.36 o 
  16   4  12       24.69       17.33     11.33 o 
  17   4  12       14.91       12.03     11.10 o 
   1   5  12     3668.90     3653.48     40.33 o 
   2   5  12       59.56       77.01      7.22 o 
   3   5  12     3212.92     3116.57     35.97 o 
   4   5  12        8.61       10.63      7.51 o 
   5   5  12      950.08      888.64     25.55 o 
   6   5  12        3.60      -11.70      7.80 o 
   7   5  12      454.20      469.82     20.27 o 
   8   5  12       45.02       24.83     10.23 o 
   9   5  12     1797.12     1765.44     38.75 o 
  10   5  12        2.50       21.07     10.12 o 
  11   5  12     2419.21     2386.33     47.60 o 
  12   5  12        0.41        2.45     11.24 o 
  13   5  12     1260.39     1252.53     34.08 o 
  14   5  12        0.05        0.02      9.67 o 
  15   5  12      543.28      573.52     24.15 o 
   0   6  12      468.95      427.75     18.19 o 
   1   6  12       28.56       26.40      6.34 o 
   2   6  12      350.94      360.15     13.12 o 
   3   6  12      152.95      133.04      9.38 o 
   4   6  12      119.73       97.79      8.92 o 
   5   6  12      112.70      106.23     11.14 o 
   6   6  12     1117.46     1019.81     25.30 o 
   7   6  12        4.90        8.80      8.70 o 
   8   6  12      868.52      907.42     24.63 o 
   9   6  12       15.70       16.91     10.96 o 
  10   6  12       43.17       54.76     11.55 o 
  11   6  12        1.70       -6.72      8.90 o 
  12   6  12       11.79       19.59     10.19 o 
  13   6  12       94.94       73.38     12.46 o 
  14   6  12      162.67      138.34     15.24 o 
   1   7  12      242.68      222.73     14.12 o 
   2   7  12       13.25        4.39      6.01 o 
   3   7  12     1114.74     1145.82     25.00 o 
   4   7  12       31.49       37.80      8.73 o 
   5   7  12     2121.08     2191.44     40.17 o 
   6   7  12        7.83       18.76      9.38 o 
   7   7  12     2891.32     2917.34     48.57 o 
   8   7  12        0.68       25.14      9.54 o 
   9   7  12     1818.91     1789.17     41.64 o 
  10   7  12        2.47        4.10     10.11 o 
  11   7  12      479.00      508.65     23.99 o 
  12   7  12        3.73       13.17     10.68 o 
   0   8  12        3.28       -9.43      8.79 o 
   1   8  12        0.67       -8.20      6.57 o 
   2   8  12       29.78       25.58      7.58 o 
   3   8  12        0.06      -10.07      6.71 o 
   4   8  12       97.71       90.60      9.78 o 
   5   8  12       27.41       16.33      9.30 o 
   6   8  12      268.46      255.73     16.23 o 
   7   8  12       19.95       14.63      9.50 o 
   8   8  12       96.48       96.37     12.18 o 
   9   8  12       16.65       20.75     11.26 o 
   1   9  12      367.54      343.78     14.66 o 
   2   9  12        0.17       14.37      9.94 o 
   3   9  12      467.55      457.86     18.25 o 
   4   9  12       44.28       40.14      9.07 o 
   1   1  13     6475.48     6746.31     63.18 o 
   2   1  13      198.10      260.40     14.77 o 
   3   1  13     5710.69     5727.48     59.00 o 
   4   1  13      141.82      150.73      9.27 o 
   5   1  13     3984.44     3931.39     53.35 o 
   6   1  13      238.86      218.29     14.12 o 
   7   1  13     1779.24     1731.56     40.43 o 
   8   1  13       56.71       49.05      9.52 o 
   9   1  13      976.82      978.75     26.86 o 
  10   1  13      221.21      202.32     14.76 o 
  11   1  13      898.32      892.88     26.53 o 
  12   1  13       22.50       28.19      9.79 o 
  13   1  13      824.54      814.04     26.27 o 
  14   1  13       16.30       16.09      9.77 o 
  15   1  13     1423.39     1437.03     36.24 o 
  16   1  13       48.07       57.32     12.80 o 
  17   1  13     1778.66     1866.28     64.06 o 
   0   2  13     2746.67     2617.04     43.44 o 
   1   2  13        8.40       16.12      5.30 o 
   2   2  13     2240.71     2234.13     29.64 o 
   3   2  13       46.18       33.39      5.75 o 
   4   2  13     1036.94     1128.00     23.75 o 
   5   2  13      212.33      219.45     12.23 o 
   6   2  13      406.54      412.09     15.12 o 
   7   2  13      195.24      191.27     14.25 o 
   8   2  13       49.63       38.73      9.38 o 
   9   2  13       15.44       10.15      8.30 o 
  10   2  13       25.08       29.45     10.83 o 
  11   2  13       18.86        7.43      9.27 o 
  12   2  13       30.63       -0.88      9.03 o 
  13   2  13       13.29       -1.45      9.10 o 
  14   2  13      362.58      359.59     20.52 o 
  15   2  13       85.95       86.41     13.24 o 
  16   2  13      435.98      481.89     23.82 o 
  17   2  13      189.53      213.37     18.06 o 
   1   3  13     2450.34     2432.27     29.61 o 
   2   3  13       61.29       65.54      7.13 o 
   3   3  13     2075.12     2156.53     27.19 o 
   4   3  13       40.35       44.42      7.97 o 
   5   3  13     1032.46     1059.36     27.45 o 
   6   3  13      312.20      304.43     14.39 o 
   7   3  13     1059.19     1037.32     27.80 o 
   8   3  13       59.33       48.08     10.31 o 
   9   3  13     1384.64     1308.39     32.07 o 
  10   3  13       21.21       15.63      9.34 o 
  11   3  13     1618.62     1586.69     37.11 o 
  12   3  13       19.94       23.39     10.48 o 
  13   3  13     1349.35     1364.95     35.17 o 
  14   3  13        5.76       14.23     10.57 o 
  15   3  13      638.88      638.93     25.34 o 
  16   3  13        1.69        8.24     11.16 o 
   0   4  13     6058.22     5874.89     82.00 o 
   1   4  13      170.82      190.29      9.30 o 
   2   4  13     3377.55     3335.01     40.47 o 
   3   4  13       24.25       32.66      6.04 o 
   4   4  13     1289.10     1366.00     25.01 o 
   5   4  13       29.30        1.26      7.02 o 
   6   4  13      620.26      592.51     21.80 o 
   7   4  13      149.60      140.81     11.38 o 
   8   4  13      268.54      223.05     16.17 o 
   9   4  13       46.56       26.13      9.98 o 
  10   4  13      681.74      711.14     26.94 o 
  11   4  13       12.00       16.57     10.40 o 
  12   4  13     1005.20      996.19     34.56 o 
  13   4  13      112.09      141.00     14.81 o 
  14   4  13      622.83      589.48     24.62 o 
  15   4  13       39.40       28.58     12.06 o 
   1   5  13        8.28       27.60      6.17 o 
   2   5  13      184.99      201.21     12.50 o 
   3   5  13        1.83        9.00      8.27 o 
   4   5  13      354.43      301.92     15.15 o 
   5   5  13      834.47      834.55     22.32 o 
   6   5  13       48.26       62.71      9.55 o 
   7   5  13     1681.55     1574.17     31.69 o 
   8   5  13       16.37       23.75     10.00 o 
   9   5  13      682.83      656.18     24.29 o 
  10   5  13        8.11        7.48      9.97 o 
  11   5  13      359.52      338.14     20.08 o 
  12   5  13       95.91       96.17     13.60 o 
  13   5  13      275.98      259.14     18.60 o 
  14   5  13       38.20       26.21     11.21 o 
   0   6  13      716.69      790.57     24.23 o 
   1   6  13        1.27       -7.29      5.56 o 
   2   6  13     1079.59     1076.95     19.90 o 
   3   6  13        8.36       -2.81      6.64 o 
   4   6  13     1764.08     1683.61     33.35 o 
   5   6  13       12.95       35.67      9.23 o 
   6   6  13     2319.16     2339.65     46.88 o 
   7   6  13       10.90       18.71     10.48 o 
   8   6  13     1863.74     1884.22     42.10 o 
   9   6  13       49.49       31.34     11.19 o 
  10   6  13      692.22      638.23     34.51 o 
  11   6  13       33.13       20.33     10.82 o 
  12   6  13      443.59      434.28     35.75 o 
   1   7  13        0.02       -8.07      5.38 o 
   2   7  13       23.09       13.57      7.06 o 
   3   7  13       40.98       50.97      8.93 o 
   4   7  13        5.36       -0.60      9.63 o 
   5   7  13      129.16      127.27     14.52 o 
   6   7  13        6.26       11.44     10.63 o 
   7   7  13       11.36       19.00      9.59 o 
   8   7  13        2.97       14.52     10.36 o 
   9   7  13       75.47       71.85     12.98 o 
  10   7  13        1.34        5.02     10.23 o 
   0   8  13      407.74      408.17     21.48 o 
   1   8  13        1.99       -4.29      7.06 o 
   2   8  13      553.11      576.42     19.45 o 
   3   8  13       43.85       37.33      9.43 o 
   4   8  13      607.78      597.48     22.38 o 
   5   8  13       61.58       50.36     11.13 o 
   6   8  13      420.43      401.41     23.22 o 
   0   0  14     5441.66     5899.42    181.75 o 
   1   0  14       50.53       71.43      9.23 o 
   2   0  14     4755.39     4930.24     70.16 o 
   3   0  14      334.82      341.08     15.64 o 
   4   0  14     1942.46     1808.89     42.03 o 
   5   0  14     1166.63     1170.07     40.53 o 
   6   0  14      748.98      698.80     31.90 o 
   7   0  14      357.18      375.70     26.39 o 
   8   0  14     1413.80     1409.85     46.92 o 
   9   0  14       32.24       62.95     15.92 o 
  10   0  14     4217.40     4147.75     95.85 o 
  11   0  14      142.63      197.94     39.55 o 
  12   0  14     3002.45     2963.89     78.05 o 
  13   0  14      628.16      587.76     33.75 o 
  14   0  14     1171.73     1122.86     45.98 o 
  15   0  14      238.07      255.72     26.56 o 
  16   0  14      462.68      461.10     34.28 o 
   1   1  14     1400.29     1411.68     21.11 o 
   2   1  14       60.46       53.03      6.30 o 
   3   1  14       94.82       83.59      7.41 o 
   4   1  14       64.72       42.93      8.24 o 
   5   1  14       79.33       81.47     11.06 o 
   6   1  14      414.22      395.97     18.43 o 
   7   1  14       35.38       24.84      9.44 o 
   8   1  14      418.32      440.26     19.97 o 
   9   1  14       80.57       75.07     11.78 o 
  10   1  14       11.92        3.22      9.74 o 
  11   1  14      850.90      813.65     26.61 o 
  12   1  14      235.21      212.07     16.78 o 
  13   1  14      429.36      387.84     21.41 o 
  14   1  14      336.78      356.37     21.06 o 
  15   1  14        2.64        9.22     11.06 o 
  16   1  14       57.75       76.71     13.99 o 
   0   2  14      896.48      859.38     23.45 o 
   1   2  14       76.90       87.08      7.13 o 
   2   2  14     1637.68     1678.10     25.45 o 
   3   2  14      490.25      516.72     13.08 o 
   4   2  14     3153.49     3203.98     53.62 o 
   5   2  14      335.62      337.07     20.72 o 
   6   2  14     4886.21     4760.40     72.69 o 
   7   2  14       33.63       52.32     10.57 o 
   8   2  14     1903.10     1784.04     38.70 o 
   9   2  14       21.50        7.15     10.08 o 
  10   2  14      385.31      364.70     19.84 o 
  11   2  14        9.40      -13.77      9.18 o 
  12   2  14      419.88      357.77     20.49 o 
  13   2  14       15.97        9.33     10.80 o 
  14   2  14      893.26      885.68     32.38 o 
  15   2  14       32.92       39.41     12.16 o 
   1   3  14      298.73      278.11     10.76 o 
   2   3  14      432.78      508.26     14.35 o 
   3   3  14      676.68      706.51     15.20 o 
   4   3  14      631.55      675.38     19.82 o 
   5   3  14     2520.96     2586.88     47.52 o 
   6   3  14      206.79      175.54     14.40 o 
   7   3  14     2121.55     2067.02     54.98 o 
   8   3  14       16.45       -1.73      9.99 o 
   9   3  14      312.51      270.96     17.63 o 
  10   3  14        3.89       -1.23      9.69 o 
  11   3  14       90.57       82.28     14.99 o 
  12   3  14       27.85        9.71     10.47 o 
  13   3  14      361.46      352.73     21.04 o 
  14   3  14      191.71      217.36     17.90 o 
  15   3  14      563.77      546.09     24.40 o 
   0   4  14     3222.73     3167.99     57.51 o 
   1   4  14      314.65      321.72     12.52 o 
   2   4  14     1299.85     1373.08     23.59 o 
   3   4  14     1173.71     1158.80     25.76 o 
   4   4  14       64.66       83.53     10.14 o 
   5   4  14      208.25      185.11     12.71 o 
   6   4  14      195.60      189.39     15.16 o 
   7   4  14        8.57      -10.74      9.17 o 
   8   4  14      435.06      393.27     20.35 o 
   9   4  14        6.40        3.83      9.86 o 
  10   4  14      970.43      966.27     29.75 o 
  11   4  14       21.72       30.68     12.76 o 
  12   4  14     1027.80      983.35     30.88 o 
  13   4  14        7.52       12.31     10.97 o 
  14   4  14      332.86      300.97     20.27 o 
   1   5  14     3372.53     3432.94     40.03 o 
   2   5  14       43.94       66.61      8.01 o 
   3   5  14     1182.06     1150.27     26.59 o 
   4   5  14       94.82       94.07     10.73 o 
   5   5  14      385.20      417.04     17.62 o 
   6   5  14      125.98       93.02     11.16 o 
   7   5  14      605.90      589.99     23.29 o 
   8   5  14        2.16      -14.25      9.50 o 
   9   5  14     1112.89     1087.41     31.95 o 
  10   5  14       12.00       -0.65     10.20 o 
  11   5  14     1258.32     1204.97     34.48 o 
  12   5  14       77.06       74.57     13.48 o 
   0   6  14      114.40      120.55     12.72 o 
   1   6  14        0.30       -8.52      5.68 o 
   2   6  14        4.87       -3.16      6.38 o 
   3   6  14       36.15       40.26      9.78 o 
   4   6  14      284.61      286.29     16.09 o 
   5   6  14      267.68      250.47     15.38 o 
   6   6  14      347.95      374.64     18.10 o 
   7   6  14      375.21      356.06     20.41 o 
   8   6  14       48.14       37.18     11.53 o 
   9   6  14        7.40      -11.19      9.72 o 
  10   6  14        4.14        7.80     10.61 o 
  11   6  14       73.56       52.58     12.86 o 
   1   7  14      382.34      387.60     16.16 o 
   2   7  14        1.77        4.81      7.57 o 
   3   7  14     1190.13     1195.19     29.55 o 
   4   7  14       16.26       25.39     10.19 o 
   5   7  14     1952.13     2020.71     39.83 o 
   6   7  14      192.76      197.18     15.06 o 
   7   7  14     1098.00     1098.63     39.75 o 
   8   7  14      209.20      228.23     18.73 o 
   0   8  14        3.03        0.78      9.83 o 
   1   8  14        8.48        1.34      7.57 o 
   1   1  15      638.25      644.26     14.64 o 
   2   1  15      119.28      126.41      9.41 o 
   3   1  15     1705.76     1725.88     38.39 o 
   4   1  15      208.75      216.91     13.08 o 
   5   1  15     2208.16     2322.94     44.64 o 
   6   1  15      140.53      159.24     14.02 o 
   7   1  15     2418.42     2336.20     46.02 o 
   8   1  15        2.49       18.04     10.49 o 
   9   1  15     3518.88     3415.33     60.06 o 
  10   1  15       43.39       61.23     12.45 o 
  11   1  15     1998.45     2005.56     44.08 o 
  12   1  15      101.22      147.03     15.48 o 
  13   1  15     1091.96     1168.38     33.86 o 
  14   1  15       42.47       50.07     12.54 o 
   0   2  15        3.40       -7.28      7.26 o 
   1   2  15        8.15       -5.40      5.09 o 
   2   2  15       23.15       27.56      8.62 o 
   3   2  15       32.85       18.44      8.03 o 
   4   2  15      170.02      159.10     13.78 o 
   5   2  15       50.87       57.47     11.00 o 
   6   2  15      771.27      741.86     24.87 o 
   7   2  15       71.47       68.59     12.01 o 
   8   2  15     1550.46     1543.55     36.89 o 
   9   2  15       26.00       10.79     10.89 o 
  10   2  15      680.31      687.26     25.91 o 
  11   2  15        2.51      -14.93      9.95 o 
  12   2  15      365.29      369.89     21.64 o 
  13   2  15       47.85       17.15     11.49 o 
  14   2  15      299.52      255.77     19.26 o 
   1   3  15     1623.74     1650.04     24.44 o 
   2   3  15        0.01        4.32      5.78 o 
   3   3  15     1824.28     1846.66     34.12 o 
   4   3  15       22.17       26.12      8.44 o 
   5   3  15      616.46      626.90     22.79 o 
   6   3  15        7.37        3.88      9.34 o 
   7   3  15      468.07      533.11     22.85 o 
   8   3  15        0.41       -7.54      9.58 o 
   9   3  15      882.14      866.88     28.34 o 
  10   3  15        0.01        3.18     10.63 o 
  11   3  15      651.37      624.91     25.63 o 
  12   3  15        0.11      -14.51      9.67 o 
  13   3  15      630.24      623.95     25.88 o 
   0   4  15      575.35      645.13     22.25 o 
   1   4  15        4.20       13.27      6.31 o 
   2   4  15      529.70      539.48     18.72 o 
   3   4  15       53.80       62.90      9.56 o 
   4   4  15      785.32      736.29     21.62 o 
   5   4  15      127.04      145.49     12.54 o 
   6   4  15      818.87      821.39     26.72 o 
   7   4  15       20.65       16.83     10.38 o 
   8   4  15     1134.42     1122.56     37.25 o 
   9   4  15        0.00       -7.06      9.98 o 
  10   4  15     1629.00     1658.76     40.41 o 
  11   4  15        7.72       14.26     11.15 o 
  12   4  15     1105.16     1063.59     32.66 o 
   1   5  15      486.81      548.22     15.24 o 
   2   5  15       85.51       85.79     10.69 o 
   3   5  15      454.76      481.48     18.59 o 
   4   5  15      136.81      131.37     12.25 o 
   5   5  15      578.17      532.46     19.88 o 
   6   5  15       61.80       41.61     11.35 o 
   7   5  15      114.41       85.08     13.20 o 
   8   5  15        6.48      -13.93      9.29 o 
   9   5  15        1.21      -14.09     10.06 o 
  10   5  15       22.19       10.33     11.25 o 
   0   6  15      521.07      566.62     22.38 o 
   1   6  15        0.18        0.96      7.32 o 
   2   6  15     1295.36     1336.82     30.81 o 
   3   6  15        0.02       17.67     11.21 o 
   4   6  15     1675.08     1674.15     34.89 o 
   5   6  15        0.01        4.93      9.28 o 
   6   6  15      864.20      900.90     29.75 o 
   7   6  15        0.27       13.51     10.78 o 
   8   6  15      732.12      693.36     26.98 o 
   1   7  15      231.26      228.19     13.09 o 
   2   7  15       17.39       25.08      9.59 o 
   3   7  15        0.29        0.89      9.03 o 
   4   7  15       30.73       20.56     10.01 o 
   0   0  16     2414.46     2583.30     64.68 o 
   1   0  16       18.89       37.85     10.43 o 
   2   0  16     1331.42     1336.34     35.84 o 
   3   0  16      187.96      157.08     27.76 o 
   4   0  16      450.35      460.06     28.44 o 
   5   0  16      195.84      215.30     33.94 o 
   6   0  16      481.96      449.56     30.35 o 
   7   0  16       52.68       42.62     16.98 o 
   8   0  16     1946.10     2068.96     63.08 o 
   9   0  16        0.11       33.53     16.77 o 
  10   0  16     5170.07     5188.16    117.25 o 
  11   0  16      105.22      182.82     28.06 o 
  12   0  16     3576.88     3470.61     90.34 o 
  13   0  16        3.18       33.96     17.53 o 
   1   1  16      408.52      419.12     14.98 o 
   2   1  16      388.36      363.53     15.48 o 
   3   1  16        4.24        3.97      5.35 o 
   4   1  16      229.32      198.78     15.26 o 
   5   1  16      150.67      170.71     14.79 o 
   6   1  16        0.12      -13.66      9.10 o 
   7   1  16        0.91       -9.95      9.52 o 
   8   1  16       68.39       52.68     12.46 o 
   9   1  16      461.16      482.21     24.73 o 
  10   1  16       12.15        8.39     12.43 o 
  11   1  16     1101.87     1142.03     33.76 o 
  12   1  16       25.65       65.06     13.91 o 
   0   2  16       35.50       29.90      8.93 o 
   1   2  16       36.38       28.11      7.53 o 
   2   2  16      373.24      367.84     16.16 o 
   3   2  16      119.73      117.52     10.99 o 
   4   2  16     2215.96     2265.17     46.32 o 
   5   2  16       30.76       83.78     12.28 o 
   6   2  16     3884.54     3809.87     64.44 o 
   7   2  16      137.16      168.05     15.89 o 
   8   2  16     1689.87     1686.83     39.80 o 
   9   2  16       82.19       71.89     13.50 o 
  10   2  16      271.41      269.75     27.61 o 
  11   2  16        7.81       -6.70     10.45 o 
  12   2  16      291.42      274.84     20.02 o 
   1   3  16      197.67      230.55     12.61 o 
   2   3  16        0.50       -1.01      7.47 o 
   3   3  16      111.62      132.59     11.76 o 
   4   3  16       20.47       19.97     10.28 o 
   5   3  16     2446.59     2470.74     48.52 o 
   6   3  16      102.06      144.78     15.24 o 
   7   3  16     2742.39     2686.52     53.43 o 
   8   3  16      133.20      169.51     16.05 o 
   9   3  16      713.47      727.34     27.14 o 
  10   3  16        2.95       -0.55     10.60 o 
  11   3  16      189.65      180.50     17.12 o 
   0   4  16     3133.45     3191.32     55.06 o 
   1   4  16       20.83       70.67     10.14 o 
   2   4  16     1212.36     1248.50     30.11 o 
   3   4  16       34.79       26.59      9.04 o 
   4   4  16       64.60       83.10     10.84 o 
   5   4  16        0.01       -9.69     11.06 o 
   6   4  16       27.32       19.78     11.07 o 
   7   4  16      190.34      170.94     16.14 o 
   8   4  16      114.29      109.21     14.39 o 
   9   4  16      123.72      159.54     16.33 o 
  10   4  16      437.50      405.16     22.85 o 
   1   5  16     2035.55     2035.38     38.15 o 
   2   5  16        3.87       19.62      9.54 o 
   3   5  16      440.86      454.99     19.48 o 
   4   5  16       62.74       48.80     10.57 o 
   5   5  16       97.55       90.67     13.49 o 
   6   5  16        0.05      -17.22     12.74 o 
   7   5  16      427.45      434.91     23.47 o 
   8   5  16       80.09       77.02     15.61 o 
   0   6  16       17.99       22.07     12.58 o 
   1   6  16        5.55       -4.05      8.86 o 
   2   6  16       99.08       91.46     12.16 o 
   3   6  16       65.35       64.31     11.47 o 
   4   6  16      318.70      326.51     17.93 o 
   1   1  17     1094.79     1219.74     25.19 o 
   2   1  17       66.54       97.75     10.70 o 
   3   1  17     1320.35     1347.95     33.52 o 
   4   1  17      131.98      135.55     13.99 o 
   5   1  17     1176.72     1152.79     32.19 o 
   6   1  17      317.21      311.55     19.77 o 
   7   1  17     1049.02     1101.16     41.61 o 
   8   1  17      136.74      131.53     17.43 o 
   9   1  17     1011.17     1056.71     32.20 o 
  10   1  17       11.31       23.80     12.21 o 
   0   2  17      107.84       84.26     16.90 o 
   1   2  17       26.13        8.11      8.54 o 
   2   2  17      118.73      111.90     11.61 o 
   3   2  17      260.90      254.16     20.35 o 
   4   2  17      221.19      255.25     17.96 o 
   5   2  17      427.54      477.17     22.89 o 
   6   2  17      527.20      532.21     24.02 o 
   7   2  17      184.87      237.08     18.23 o 
   8   2  17      368.29      320.95     20.38 o 
   9   2  17        0.42       -9.98     10.19 o 
   1   3  17      752.54      695.95     24.40 o 
   2   3  17       73.79       54.00     10.42 o 
   3   3  17      602.86      614.00     24.08 o 
   4   3  17        0.71       15.03     10.56 o 
   5   3  17      454.84      499.48     22.98 o 
   6   3  17       72.23       80.32     13.36 o 
   7   3  17      592.45      578.68     24.79 o 
   8   3  17        1.26       11.71     10.99 o 
   0   4  17      637.57      617.90     48.79 o 
   1   4  17      154.61      145.69     13.24 o 
   2   4  17      582.29      596.93     21.61 o 
   3   4  17      181.90      143.99     13.46 o 
   4   4  17      509.37      489.50     22.63 o 
   5   4  17       16.21        6.67     10.89 o 
   6   4  17      437.04      432.95     22.88 o 
   7   4  17       92.45      103.68     14.67 o 
   1   5  17       81.28      117.93     15.93 o 
   2   5  17       76.30       74.09     15.41 o 
   3   5  17       98.06      106.49     14.04 o 
   0   0  18     6528.31     6680.34    191.84 o 
   1   0  18       26.81       94.17     26.36 o 
   2   0  18     2905.00     2998.76     77.87 o 
   3   0  18      194.99      216.43     24.62 o 
   4   0  18      205.26      234.30     25.48 o 
   5   0  18      100.07       86.02     19.91 o 
   6   0  18        4.38      -20.76     13.84 o 
   7   0  18        1.99      -25.54     21.74 o 
   1   1  18     1345.68     1377.94     49.64 o 
   2   1  18      153.39      134.71     15.16 o 
   3   1  18       14.48       18.94     11.42 o 
   4   1  18       78.64       54.09     12.98 o 
   5   1  18      311.36      261.70     19.11 o 
   6   1  18        0.82      -14.56     10.40 o 
   7   1  18        8.64        9.45     11.36 o 
   0   2  18       11.99       23.91     20.22 o 
   1   2  18       29.75       19.77     12.34 o 
   2   2  18      574.75      602.13     46.94 o 
   3   2  18        0.01       23.24     11.43 o 
   4   2  18     2344.55     2485.95     50.29 o 
   5   2  18      109.20      140.35     15.74 o 
   6   2  18     1453.12     1514.22     38.90 o 
   1   3  18       72.74       84.37     18.67 o 
   2   3  18        4.15       23.18     12.90 o 
   3   3  18      876.97      970.22     30.46 o 
   4   3  18       65.60       68.59     13.46 o 
                                                 
